# Supplementary material for: Wide range of G6PD activities found among ethnic groups of the Chittagong Hill Tracts, Bangladesh
Source: PLoS Negl Trop Dis. 2020 Sep 14;14(9):e0008697. doi: 10.1371/journal.pntd.0008697 (PMC7514097; doi:10.1371/journal.pntd.0008697)
Supplement: S2 File — (CSV) [file pntd.0008697.s005.csv]

code	sex	date	ageyears	weight	height	travel	ethnicity	fever48	mal90	mtest	temp	rdt	hb0hemoc	sp01	sp02	film0	asexual	gam	daterec	datespec	g6pdspec	geno	variant	malariapcr
Study ID	1 = male, 2=female	Date of enrolment	Age in years	in kg	in cm	travel in the alst 30 days?> 1=yes, 0=no	Ethnicity	Fever in the last 48h?	Malaria in the last 90 days?	If yes how was malaria confirmed?	Axillary in Fahreheit	Malaria RDT: 1=Pf 2=Pv 3=mixed, 0=neg	Hemoglobin in g/dL at enrollment	microscopy: 1st species	microscopy: 2nd species	micro on: 1 thick film 2=thin film	parasite count	gametocyte count	Date of sample reception	Date spectrophotometry performed	G6PD activity in U/dL	Host genotyping done? 1=yes, 0=no	0no result, 11Mahidol hemi/homo, 12Mahidol hetero, 31Orissa hemi/hom 51 Kalyan/Kerala hemi	0=negative, 1=Pf 2=Pv 3=pf/Pv
1428	2	13-Sep-15	48	47	153	No	Bawm	No	No	999	96	negative	12.8	negative	negative	thick	0	0	14-Sep-15	14-Sep-15	0.40937501	0	0	0
1007	1	6-Sep-15	58	43	148	No	Bawm	No	No	999	97	negative	12.7	negative	negative	thick	0	0	7-Sep-15	7-Sep-15	0.52362204	0	0	0
1539	1	14-Sep-15	44	60	169	No	Bawm	No	No	999	97	negative	14.3	negative	negative	thick	0	0	15-Sep-15	15-Sep-15	0.46013987	1	0	0
1005	2	6-Sep-15	30	55	157	No	Bawm	No	No	999	98	negative	12	negative	negative	thick	0	0	7-Sep-15	7-Sep-15	0.75749999	0	0	0
1021	2	6-Sep-15	63	52	158	No	Bawm	No	No	999	97	negative	13.2	negative	negative	thick	0	0	7-Sep-15	7-Sep-15	0.54090911	0	0	0
1012	2	6-Sep-15	27	50	149	No	Bawm	No	No	999	97	negative	10.5	negative	negative	thick	0	0	7-Sep-15	7-Sep-15	0.72380954	0	0	0
1011	2	6-Sep-15	18	50	154	No	Bawm	No	No	999	98	negative	13.2	negative	negative	thick	0	0	7-Sep-15	7-Sep-15	0.44696969	0	0	0
1402	2	13-Sep-15	45	43	147	No	Bawm	No	No	999	97	negative	13.4	negative	negative	thick	0	0	14-Sep-15	14-Sep-15	0.40000001	1	0	0
1001	2	6-Sep-15	75	48	157	No	Bawm	No	No	999	97	negative	13.3	negative	negative	thick	0	0	7-Sep-15	7-Sep-15	0.56466168	0	0	0
1425	2	13-Sep-15	45	42	146	No	Bawm	No	No	999	98.8	negative	12.8	negative	negative	thick	0	0	14-Sep-15	14-Sep-15	0.48046875	0	0	0
1505	2	14-Sep-15	40	45	148	No	Bawm	No	No	999	98	negative	13	negative	negative	thick	0	0	15-Sep-15	15-Sep-15	0.75230771	0	0	0
1004	2	6-Sep-15	70	49	155	No	Bawm	No	No	999	97	negative	12	negative	negative	thick	0	0	7-Sep-15	7-Sep-15	0.72916669	0	0	0
1403	1	13-Sep-15	10	25	127	No	Bawm	No	No	999	98	negative	14.2	negative	negative	thick	0	0	14-Sep-15	14-Sep-15	0.53661972	0	0	0
1431	2	13-Sep-15	35	58	146	No	Bawm	No	No	999	98	negative	14	negative	negative	thick	0	0	14-Sep-15	14-Sep-15	0.42428571	0	0	0
1008	1	6-Sep-15	9	26	127	No	Bawm	No	No	999	98	negative	12.5	negative	negative	thick	0	0	7-Sep-15	7-Sep-15	0.65679997	0	0	0
1532	1	15-Sep-15	50	57	167	No	Bawm	No	No	999	97	negative	15	negative	negative	thick	0	0	15-Sep-15	15-Sep-15	0.36533332	1	0	0
1413	1	13-Sep-15	21	53	166	No	Bawm	No	No	999	97	negative	16.2	negative	negative	thick	0	0	14-Sep-15	14-Sep-15	0.30925927	0	0	0
1504	2	14-Sep-15	42	44	150	No	Bawm	No	No	999	97	negative	13.2	negative	negative	thick	0	0	15-Sep-15	15-Sep-15	0.53863639	1	12	0
1506	1	14-Sep-15	50	44	160	No	Bawm	No	No	999	97	negative	14.7	negative	negative	thick	0	0	15-Sep-15	15-Sep-15	0.56054419	0	0	0
1514	1	14-Sep-15	70	45	150	No	Bawm	No	No	999	97	negative	11.1	negative	negative	thick	0	0	15-Sep-15	15-Sep-15	0.75225228	0	0	0
1023	2	6-Sep-15	45	50	155	No	Bawm	No	No	999	96.5	negative	12.1	negative	negative	thick	0	0	7-Sep-15	7-Sep-15	0.025619835	1	0	0
1429	1	13-Sep-15	45	57	159	No	Bawm	No	No	999	97.2	negative	15.2	negative	negative	thick	0	0	14-Sep-15	14-Sep-15	0.32236841	1	0	0
1006	2	6-Sep-15	38	46	153	No	Bawm	No	No	999	98	negative	11.3	negative	negative	thick	0	0	7-Sep-15	7-Sep-15	0.7955752	0	0	0
1530	2	14-Sep-15	28	43	145	No	Bawm	No	No	999	97	negative	13.4	negative	negative	thick	0	0	15-Sep-15	15-Sep-15	0.58208954	0	0	0
1014	2	6-Sep-15	35	55	153	No	Bawm	No	No	999	97	negative	11.7	negative	negative	thick	0	0	7-Sep-15	7-Sep-15	0.90427351	0	0	0
1404	1	13-Sep-15	43	66	167	No	Bawm	No	No	999	97	negative	12.8	negative	negative	thick	0	0	14-Sep-15	14-Sep-15	0.94375002	0	0	0
1419	1	13-Sep-15	52	58	159	No	Bawm	No	No	999	97	negative	13.6	negative	negative	thick	0	0	14-Sep-15	14-Sep-15	0.46102941	0	0	0
1422	2	13-Sep-15	45	41	156	No	Bawm	No	No	999	97	negative	12.1	negative	negative	thick	0	0	14-Sep-15	14-Sep-15	0.87355369	0	0	0
1009	2	6-Sep-15	39	49	150	No	Bawm	No	No	999	97	negative	13.2	negative	negative	thick	0	0	7-Sep-15	7-Sep-15	0.56136364	0	0	0
1502	2	14-Sep-15	48	49	147	No	Bawm	No	No	999	97	negative	12.1	negative	negative	thick	0	0	15-Sep-15	15-Sep-15	0.67933887	0	0	0
1427	2	13-Sep-15	24	57	155	No	Bawm	No	No	999	98	negative	12.4	negative	negative	thick	0	0	14-Sep-15	14-Sep-15	0.43225807	0	0	0
1407	2	13-Sep-15	35	46	159	No	Bawm	No	No	999	97.2	negative	12.8	negative	negative	thick	0	0	14-Sep-15	14-Sep-15	0.4765625	0	0	0
1521	1	14-Sep-15	40	54	156	No	Bawm	No	No	999	98	negative	15.3	negative	negative	thick	0	0	15-Sep-15	15-Sep-15	0.29019609	1	0	0
1010	2	6-Sep-15	18	47	158	No	Bawm	No	No	999	97	negative	11.9	negative	negative	thick	0	0	7-Sep-15	7-Sep-15	0.88151258	0	0	0
1515	2	14-Sep-15	58	50	145	No	Bawm	No	No	999	97	negative	13.8	negative	negative	thick	0	0	15-Sep-15	15-Sep-15	0.32753623	1	0	0
1406	2	13-Sep-15	56	49	150	No	Bawm	No	No	999	97	negative	12.4	negative	negative	thick			14-Sep-15	14-Sep-15	0.80080646	0	0	0
1016	2	6-Sep-15	50	38	145	No	Bawm	No	No	999	97	negative	12.8	negative	negative	thick	0	0	7-Sep-15	7-Sep-15	0.58828127	0	0	0
1401	1	13-Sep-15	38	49	172	No	Bawm	No	No	999	97	negative	13.8	negative	negative	thick	0	0	14-Sep-15	14-Sep-15	0.51594204	0	0	0
1538	1	14-Sep-15	38	69	157	No	Bawm	No	No	999	98	negative	15.1	negative	negative	thick	0	0	15-Sep-15	15-Sep-15	0.69139075	0	0	0
1013	2	6-Sep-15	30	52	156	No	Bawm	No	No	999	98	negative	14.9	negative	negative	thick	0	0	7-Sep-15	7-Sep-15	0.17986578	1	0	0
1507	1	14-Sep-15	70	39	146	No	Bawm	No	No	999	97	negative	12.9	negative	negative	thick	0	0	15-Sep-15	15-Sep-15	0.024031008	1	11	0
1529	2	14-Sep-15	13	40	153	No	Bawm	No	No	999	97	negative	12.4	negative	negative	thick	0	0	15-Sep-15	15-Sep-15	0.60000002	0	0	0
1524	1	14-Sep-15	38	49	160	No	Bawm	No	No	999	97	negative	15	negative	negative	thick	0	0	15-Sep-15	15-Sep-15	0.32933334	0	0	0
1509	2	14-Sep-15	25	49	147	No	Bawm	No	No	999	97	negative	13.5	negative	negative	thick	0	0	15-Sep-15	15-Sep-15	0.46296296	0	0	0
1019	2	6-Sep-15	56	47	158	No	Bawm	No	No	999	97	negative	12.7	negative	negative	thick	0	0	7-Sep-15	7-Sep-15	0.47086614	1	0	0
1537	1	14-Sep-15	45	70	153	No	Bawm	No	No	999	97	negative	13.8	negative	negative	thick	0	0	15-Sep-15	15-Sep-15	0.71376812	0	0	0
1020	2	6-Sep-15	25	46	157	No	Bawm	No	No	999	100	negative	12.2	negative	negative	thick	0	0	7-Sep-15	7-Sep-15	0.58360654	0	0	0
1523	2	14-Sep-15	26	50	153	No	Bawm	No	No	999	98	negative	13.1	negative	negative	thick	0	0	15-Sep-15	15-Sep-15	0.70687026	0	0	0
1432	2	13-Sep-15	38	55	162	No	Bawm	No	No	999	97	negative	12.9	negative	negative	thick	0	0	14-Sep-15	14-Sep-15	0.65426356	0	0	0
1430	1	13-Sep-15	52	48	151	No	Bawm	No	No	999	97	negative	13.6	negative	negative	thick	0	0	14-Sep-15	14-Sep-15	0.030147059	1	11	0
1027	2	6-Sep-15	35	52	154	No	Bawm	No	No	999	97	negative	10.1	negative	negative	thick	0	0	7-Sep-15	8-Sep-15	0.69405943	0	0	0
1501	2	14-Sep-15	40	68	154	No	Bawm	No	No	999	98	negative	12.6	negative	negative	thick	0	0	15-Sep-15	15-Sep-15	0.76507938	0	0	0
1540	1	14-Sep-15	33	63	163	No	Bawm	No	No	999	97	negative	17.7	negative	negative	thick	0	0	15-Sep-15	15-Sep-15	0.27401131	1	0	0
1003	1	6-Sep-15	68	48	160	No	Bawm	No	No	999	97	negative	13.2	negative	negative	thick	0	0	7-Sep-15	7-Sep-15	0.44621211	0	0	0
1512	2	14-Sep-15	35	49	153	No	Bawm	No	No	999	97	negative	11.8	negative	negative	thick	0	0	15-Sep-15	15-Sep-15	0.62627119	0	0	0
1522	2	14-Sep-15	65	48	138	No	Bawm	No	No	999	98	negative	13.8	negative	negative	thick	0	0	15-Sep-15	15-Sep-15	0.51521736	0	0	0
1510	1	14-Sep-15	29	49	155	No	Bawm	No	No	999	97	negative	12.9	negative	negative	thick	0	0	15-Sep-15	15-Sep-15	0.045736436	1	11	0
1002	2	6-Sep-15	52	37	155	No	Bawm	No	No	999	96.5	negative	11.8	negative	negative	thick	0	0	7-Sep-15	7-Sep-15	0.64152545	0	0	0
1526	1	14-Sep-15	30	50	151	No	Bawm	No	No	999	98	negative	15.1	negative	negative	thick	0	0	15-Sep-15	15-Sep-15	0.42384106	0	0	0
1017	2	6-Sep-15	35	50	153	No	Bawm	No	No	999	98	negative	14.6	negative	negative	thick	0	0	7-Sep-15	7-Sep-15	0.019178081	1	0	0
1423	2	13-Sep-15	31	42	144	No	Bawm	No	No	999	97	negative	12.8	negative	negative	thick	0	0	14-Sep-15	14-Sep-15	0.31328124	1	0	0
1527	2	14-Sep-15	28	45	151	No	Bawm	No	No	999	97	negative	14.5	negative	negative	thick	0	0	15-Sep-15	15-Sep-15	0.55379313	0	0	0
1410	1	13-Sep-15	34	57	170	No	Bawm	No	No	999	98.2	negative	13.3	negative	negative	thick	0	0	14-Sep-15	14-Sep-15	0.67518795	0	0	0
1412	1	13-Sep-15	40	59	170	No	Bawm	No	No	999	97	negative	14.5	negative	negative	thick	0	0	14-Sep-15	14-Sep-15	0.61586207	0	0	0
1513	2	14-Sep-15	34	60	158	No	Bawm	No	No	999	97	negative	14.1	negative	negative	thick	0	0	15-Sep-15	15-Sep-15	0.4496454	0	0	0
1414	1	13-Sep-15	35	64	174	No	Bawm	No	No	999	97	negative	15.7	negative	negative	thick	0	0	14-Sep-15	14-Sep-15	0.038216561	1	11	0
1415	1	13-Sep-15	38	43	151	No	Bawm	No	No	999	97	negative	15.6	negative	negative	thick	0	0	14-Sep-15	14-Sep-15	0.31987178	0	0	0
1424	1	13-Sep-15	50	54	167	No	Bawm	No	No	999	98	negative	12.7	negative	negative	thick	0	0	14-Sep-15	14-Sep-15	0.62283462	0	0	0
1022	2	6-Sep-15	18	50	154	No	Bawm	No	No	999	97	negative	9.7	negative	negative	thick	0	0	7-Sep-15	7-Sep-15	1.7041237	1	0	0
1411	2	13-Sep-15	47	47	158	No	Bawm	No	No	999	97	negative	13.9	negative	negative	thick	0	0	14-Sep-15	14-Sep-15	0.37122303	0	0	0
1409	1	13-Sep-15	36	56	167	No	Bawm	No	No	999	97	negative	14.8	negative	negative	thick	0	0	14-Sep-15	14-Sep-15	0.40202704	0	0	0
1028	2	6-Sep-15	11	35	152	No	Bawm	No	No	999	97	negative	13.8	negative	negative	thick	0	0	7-Sep-15	8-Sep-15	0.60362321	0	0	0
1503	2	14-Sep-15	55	40	148	No	Bawm	No	No	999	96	negative	15.2	negative	negative	thick	0	0	15-Sep-15	15-Sep-15	0.2513158	1	0	0
1018	1	6-Sep-15	45	52	163	No	Bawm	No	No	999	98	negative	12.2	negative	negative	thick	0	0	7-Sep-15	7-Sep-15	0.70081967	0	0	0
1517	2	14-Sep-15	60	45	155	No	Bawm	No	No	999	98	negative	11	negative	negative	thick	0	0	15-Sep-15	15-Sep-15	0.82545453	0	0	0
1420	1	13-Sep-15	48	55	166	No	Bawm	No	No	999	97	negative	14.7	negative	negative	thick	0	0	14-Sep-15	14-Sep-15	0.44353741	0	0	0
1508	2	14-Sep-15	41	48	148	No	Bawm	No	No	999	97	negative	15.2	negative	negative	thick	0	0	15-Sep-15	15-Sep-15	0.44605264	0	0	0
1421	1	13-Sep-15	20	60	162	No	Bawm	No	No	999	97	negative	16.6	negative	negative	thick	0	0	14-Sep-15	14-Sep-15	0.070481926	1	11	0
1418	1	13-Sep-15	20	52	159	No	Bawm	No	No	999	98.2	negative	13.4	negative	negative	thick	0	0	14-Sep-15	14-Sep-15	0.80597013	0	0	0
1518	1	14-Sep-15	24	50	163	No	Bawm	No	No	999	98	negative	15.1	negative	negative	thick	0	0	15-Sep-15	15-Sep-15	0.51456952	0	0	0
1519	2	14-Sep-15	48	48	153	No	Bawm	No	No	999	98	negative	11.1	negative	negative	thick	0	0	15-Sep-15	15-Sep-15	0.66126126	0	0	0
1024	1	6-Sep-15	35	59	164	No	Bawm	No	No	999	97	negative	14.8	negative	negative	thick	0	0	7-Sep-15	7-Sep-15	0.42905405	0	0	0
1534	2	14-Sep-15	30	40	143	No	Bawm	No	No	999	97	negative	14.5	negative	negative	thick	0	0	15-Sep-15	15-Sep-15	0.40689656	0	0	0
1525	2	14-Sep-15	21	53	153	No	Bawm	No	No	999	98	negative	13	negative	negative	thick	0	0	15-Sep-15	15-Sep-15	0.80307692	0	0	0
1426	1	13-Sep-15	55	54	159	No	Bawm	No	No	999	98	negative	13.1	negative	negative	thick	0	0	14-Sep-15	14-Sep-15	0.81374043	1	0	0
1536	2	14-Sep-15	46	61	158	No	Bawm	No	No	999	97	negative	10.5	negative	negative	thick	0	0	15-Sep-15	15-Sep-15	1.2228571	0	0	0
1408	2	13-Sep-15	23	51	154	No	Bawm	No	No	999	98	negative	11.6	negative	negative	thick	0	0	14-Sep-15	14-Sep-15	0.85689658	1	0	0
1533	2	14-Sep-15	80	53	152	No	Bawm	No	No	999	98	negative	14	negative	negative	thick	0	0	15-Sep-15	15-Sep-15	0.18714286	1	0	0
1405	1	13-Sep-15	47	47	162	No	Bawm	No	No	999	97	negative	15.6	negative	negative	thick	0	0	14-Sep-15	14-Sep-15	0.47564101	0	0	0
1531	2	14-Sep-15	40	60	150	No	Bawm	No	No	999	98	negative	12.5	negative	negative	thick	0	0	15-Sep-15	15-Sep-15	0.60399997	0	0	0
1026	1	6-Sep-15	12	32	142	No	Bawm	No	No	999	99	negative	12.3	negative	negative	thick	0	0	7-Sep-15	8-Sep-15	0.80406505	0	0	0
1417	1	13-Sep-15	41	56	172	No	Bawm	No	No	999	98	negative	14.2	negative	negative	thick	0	0	14-Sep-15	14-Sep-15	0.55492955	0	0	0
1015	2	6-Sep-15	45	55	145	No	Bawm	No	No	999	97	negative	13.2	negative	negative	thick	0	0	7-Sep-15	7-Sep-15	0.53333336	0	0	0
1528	1	14-Sep-15	68	59	157	No	Bawm	No	No	999	98	negative	12.5	negative	negative	thick	0	0	15-Sep-15	15-Sep-15	1.1848	0	0	0
1511	1	14-Sep-15	12	32	142	No	Bawm	No	No	999	97	negative	13	negative	negative	thick	0	0	15-Sep-15	15-Sep-15	0.3576923	1	0	0
1535	2	14-Sep-15	47	60	155	No	Bawm	No	No	999	97	negative	13.3	negative	negative	thick	0	0	15-Sep-15	15-Sep-15	0.63533837	0	0	0
1025	2	6-Sep-15	40	48	152	No	Bawm	No	No	999	97	negative	13.3	negative	negative	thick	0	0	7-Sep-15	8-Sep-15	0.049624059	1	0	0
1416	1	13-Sep-15	62	55	159	No	Bawm	No	No	999	98	negative	13.3	negative	negative	thick	0	0	14-Sep-15	14-Sep-15	0.44511279	1	0	0
1520	1	14-Sep-15	24	56	173	No	Bawm	No	No	999	98	negative	16.8	negative	negative	thick	0	0	15-Sep-15	15-Sep-15	0.31428573	1	0	0
1516	1	14-Sep-15	35	75	165	No	Bawm	No	No	999	98	negative	15.1	negative	negative	thick	0	0	15-Sep-15	15-Sep-15	0.58013242	0	0	0
1542	2	14-Sep-15	69	35	156	No	Lushai	No	No	999	97	negative	13.1	negative	negative	thick	0	0	15-Sep-15	15-Sep-15	0.61755723	0	0	0
1541	1	14-Sep-15	32	55	166	No	Lushai	No	No	999	98	negative	14.7	negative	negative	thick	0	0	15-Sep-15	15-Sep-15	0.3244898	1	0	0
2501	1	9-Nov-15	19	50	162	No	Khumi	No	No	999	98	negative	16.1	negative	negative	thick	0	0	10-Nov-15	11-Nov-15	0.3658385	0	0	0
2421	1	8-Nov-15	38	51	158	No	Khumi	No	No	999	98	negative	15.7	negative	negative	thick	0	0	9-Nov-15	9-Nov-15	0.22547771	1	0	0
2424	2	8-Nov-15	70	41	149	No	Khumi	No	No	999	97	negative	11	negative	negative	thick	0	0	9-Nov-15	9-Nov-15	0.77545452	0	0	0
2720	1	7-Dec-15	11	30	128	No	Khumi	No	No	999	98	negative	12.6	negative	negative	thick	0	0	8-Dec-15	9-Dec-15	0.64047617	0	0	1
2439	1	8-Nov-15	44	50	150	No	Khumi	No	No	999	96.4	negative	13.6	negative	negative	thick	0	0	9-Nov-15	10-Nov-15	0	1	11	0
2804	2	11-Jan-16	11	33	138	No	Khumi	No	No	999	96	negative	14.4	negative	negative	thick	0	0	12-Jan-16	12-Jan-16	0.41874999	0	0	0
2402	1	8-Nov-15	20	54	165	No	Khumi	No	No	999	98.2	negative	16	negative	negative	thick	0	0	9-Nov-15	9-Nov-15	0.39625001	0	0	2
2418	2	8-Nov-15	35	45	157	No	Khumi	No	No	999	99	negative	11.8	negative	negative	thick	0	0	9-Nov-15	9-Nov-15	0.5	0	0	0
2728	2	7-Dec-15	65	40	148	No	Khumi	No	No	999	98.1	negative	13.9	negative	negative	thick	0	0	8-Dec-15	10-Dec-15	0.41726619	0	0	0
2430	2	8-Nov-15	60	44	145	No	Khumi	No	No	999	95	negative	13	negative	negative	thick	0	0	9-Nov-15	10-Nov-15	0.77076924	0	0	0
2506	1	9-Nov-15	17	49	160	No	Khumi	No	No	999	98	negative	15.7	negative	negative	thick	0	0	10-Nov-15	11-Nov-15	0.031210192	1	11	0
2401	1	8-Nov-15	16	45	156	No	Khumi	No	No	999	98	Pf	12.2	negative	negative	thick	4	0	9-Nov-15	9-Nov-15	0.67950821	0	0	1
2451	1	8-Nov-15	33	45	160	No	Khumi	No	No	999	97	negative	15.3	negative	negative	thick	0	0	9-Nov-15	11-Nov-15	0.19934641	1	0	0
2408	1	8-Nov-15	57	57	160	No	Khumi	No	No	999	98	negative	14.7	negative	negative	thick	0	0	9-Nov-15	9-Nov-15	0.58503401	1	0	0
2732	2	7-Dec-15	38	51	151	No	Khumi	No	No	999	98.3	negative	12.9	negative	negative	thick	0	0	8-Dec-15	10-Dec-15	0.6511628	0	0	0
2403	2	8-Nov-15	49	51	154	No	Khumi	No	No	999	98	negative	12	negative	negative	thick	0	0	9-Nov-15	9-Nov-15	0.50583333	1	0	1
2431	2	8-Nov-15	73	33	147	No	Khumi	No	No	999	99	negative	12.4	negative	negative	thick	0	0	9-Nov-15	10-Nov-15	0.61935484	0	0	0
2434	2	8-Nov-15	38	46	150	No	Khumi	No	No	999	98	negative	11.2	negative	negative	thick	0	0	9-Nov-15	10-Nov-15	0.85714287	0	0	0
2718	2	7-Dec-15	35	37	148	No	Khumi	No	No	999	98.2	negative	13	negative	negative	thick	0	0	8-Dec-15	9-Dec-15	0.35461539	1	0	3
2432	2	8-Nov-15	65	40	144	No	Khumi	No	No	999	97.4	negative	11.9	negative	negative	thick	0	0	9-Nov-15	10-Nov-15	0.72605044	0	0	0
2510	1	9-Nov-15	15	40	154	No	Khumi	No	No	999	97.5	negative	13.8	negative	negative	thick	0	0	10-Nov-15	12-Nov-15	0.38550726	1	0	0
2436	1	8-Nov-15	50	54	162	No	Khumi	No	No	999	97.2	negative	12.8	negative	negative	thick	0	0	9-Nov-15	10-Nov-15	0.54218751	0	0	0
2803	1	11-Jan-16	17	46	148	No	Khumi	No	No	999	97	negative	17.1	negative	negative	thick	0	0	12-Jan-16	12-Jan-16	0.16725147	1	0	0
2420	2	8-Nov-15	62	54	144	No	Khumi	No	No	999	98	negative	10.7	negative	negative	thick	0	0	9-Nov-15	9-Nov-15	0.68598133	0	0	0
2437	2	8-Nov-15	40	65	163	No	Khumi	No	No	999	97	negative	9.2	negative	negative	thick	0	0	9-Nov-15	10-Nov-15	1.2543478	0	0	0
2716	2	7-Dec-15	10	21	126	No	Khumi	No	No	999	97.6	negative	13.3	negative	negative	thick	0	0	8-Dec-15	9-Dec-15	0.32932332	1	0	0
2449	2	8-Nov-15	12	33	136	No	Khumi	No	No	999	98	negative	13	negative	negative	thick	0	0	9-Nov-15	11-Nov-15	0.15846154	1	12	2
2733	1	7-Dec-15	9	24	123	No	Khumi	No	No	999	98	negative	12.4	negative	negative	thick	0	0	8-Dec-15	10-Dec-15	0.015322581	1	11	2
2702	2	7-Dec-15	13	34	145	No	Khumi	No	No	999	98.2	negative	12.4	negative	negative	thick	0	0	8-Dec-15	9-Dec-15	0.70887095	0	0	0
2407	2	8-Nov-15	29	53	153	No	Khumi	No	No	999	97.4	negative	10.5	negative	negative	thick	0	0	9-Nov-15	9-Nov-15	0.76761907	0	0	0
2725	1	7-Dec-15	60	50	151	No	Khumi	No	No	999	98.4	negative	11.5	negative	negative	thick	0	0	8-Dec-15	10-Dec-15	0.84869564	0	0	2
2428	2	8-Nov-15	43	38	148	No	Khumi	No	No	999	97	negative	12.7	negative	negative	thick	0	0	9-Nov-15	10-Nov-15	0.51968503	0	0	0
2446	2	8-Nov-15	30	51	157	No	Khumi	No	No	999	98	negative	13	negative	negative	thick	0	0	9-Nov-15	11-Nov-15	0.44	0	0	0
2706	2	7-Dec-15	12	34	137	No	Khumi	No	No	999	97.8	negative	12.8	negative	negative	thick	0	0	8-Dec-15	9-Dec-15	0.48593751	1	0	0
2417	2	8-Nov-15	50	41	148	No	Khumi	No	No	999	98	negative	12.3	negative	negative	thick	0	0	9-Nov-15	9-Nov-15	0.67317075	0	0	0
2701	1	7-Dec-15	8	23	122	No	Khumi	No	No	999	98.2	negative	12.6	negative	negative	thick	0	0	8-Dec-15	9-Dec-15	0.59444445	0	0	1
2709	1	7-Dec-15	12	32	131	No	Khumi	No	No	999	98.2	negative	12	negative	negative	thick	0	0	8-Dec-15	9-Dec-15	0.52583331	0	0	0
2440	1	8-Nov-15	31	46	158	No	Khumi	No	No	999	97.1	negative	13.6	negative	negative	thick	0	0	9-Nov-15	10-Nov-15	0.69558823	0	0	0
2413	2	8-Nov-15	35	41	147	No	Khumi	No	No	999	97.2	negative	14.9	negative	negative	thick	0	0	9-Nov-15	9-Nov-15	0.23892617	1	0	0
2719	2	7-Dec-15	11	32	137	No	Khumi	No	No	999	98	negative	13.6	negative	negative	thick	0	0	8-Dec-15	9-Dec-15	0.36544117	0	0	0
2503	1	9-Nov-15	14	52	161	No	Khumi	No	No	999	97	negative	13.6	negative	negative	thick	0	0	10-Nov-15	11-Nov-15	0.58014709	0	0	0
2731	1	7-Dec-15	46	56	166	No	Khumi	No	No	999	98.5	negative	13.6	negative	negative	thick	0	0	8-Dec-15	10-Dec-15	0.40000001	0	0	0
2705	2	7-Dec-15	13	33	142	No	Khumi	No	No	999	98	negative	11.5	negative	negative	thick	0	0	8-Dec-15	9-Dec-15	1.1408696	0	0	0
2712	1	7-Dec-15	12	34	142	No	Khumi	No	No	999	97.7	negative	12.8	negative	negative	thick	0	0	8-Dec-15	9-Dec-15	0.50078124	0	0	0
2703	2	7-Dec-15	12	33	137	No	Khumi	No	No	999	97.9	negative	13.1	negative	negative	thick	0	0	8-Dec-15	9-Dec-15	0.53053433	0	0	0
2704	1	7-Dec-15	13	39	145	No	Khumi	No	No	999	98.1	negative	11.1	negative	negative	thick	0	0	8-Dec-15	9-Dec-15	1.2531532	1	0	0
2802	1	11-Jan-16	16	43	156	No	Khumi	No	No	999	98	negative	15.8	negative	negative	thick	0	0	12-Jan-16	12-Jan-16	0	1	11	0
2502	1	9-Nov-15	19	54	164	No	Khumi	No	No	999	97.5	negative	14.4	negative	negative	thick	0	0	10-Nov-15	11-Nov-15	0.4138889	0	0	0
2419	2	8-Nov-15	50	41	146	No	Khumi	No	No	999	97.1	negative	13.1	negative	negative	thick	0	0	9-Nov-15	9-Nov-15	0.47709924	0	0	0
2444	1	8-Nov-15	20	46	160	No	Khumi	No	No	999	97	negative	14.7	negative	negative	thick	0	0	9-Nov-15	11-Nov-15	0.45034012	0	0	0
2711	1	7-Dec-15	13	29	129	No	Khumi	No	No	999	98	negative	13	negative	negative	thick	0	0	8-Dec-15	9-Dec-15	0.38	0	0	0
2426	2	8-Nov-15	22	39	143	No	Khumi	No	No	999	97.3	negative	13.3	negative	negative	thick	0	0	9-Nov-15	10-Nov-15	0.59624058	0	0	0
2405	2	8-Nov-15	65	42	152	No	Khumi	No	No	999	97.3	negative	13.4	negative	negative	thick	0	0	9-Nov-15	9-Nov-15	0.1402985	1	0	0
2721	1	7-Dec-15	33	64	165	No	Khumi	No	No	999	98.5	negative	14.3	negative	negative	thick	0	0	8-Dec-15	9-Dec-15	0.34755245	0	0	3
2730	2	7-Dec-15	32	60	147	No	Khumi	No	No	999	98.1	negative	13.1	negative	negative	thick	0	0	8-Dec-15	10-Dec-15	0.96412212	0	0	0
2723	1	7-Dec-15	35	50	165	No	Khumi	No	No	999	98.4	negative	14.6	negative	negative	thick	0	0	8-Dec-15	9-Dec-15	0.32534248	1	0	0
2505	1	9-Nov-15	20	50	163	No	Khumi	No	No	999	98	negative	16	negative	negative	thick	0	0	10-Nov-15	11-Nov-15	0.43562499	0	0	0
2443	1	8-Nov-15	21	51	160	No	Khumi	No	No	999	97	negative	14.3	negative	negative	thick	0	0	9-Nov-15	11-Nov-15	0.35734266	0	0	2
2806	2	11-Jan-16	36	46	153	No	Khumi	No	No	999	97	negative	12.4	negative	negative	thick	0	0	12-Jan-16	12-Jan-16	0.46935484	1	0	0
2708	1	7-Dec-15	14	35	139	No	Khumi	No	No	999	98.2	negative	10.7	negative	negative	thick	0	0	8-Dec-15	9-Dec-15	1.0700935	0	0	1
2416	2	8-Nov-15	40	46	148	No	Khumi	No	No	999	98.4	negative	11	negative	negative	thick	0	0	9-Nov-15	9-Nov-15	0.55636364	0	0	0
2427	1	8-Nov-15	53	63	168	No	Khumi	No	No	999	98	negative	13.3	negative	negative	thick	0	0	9-Nov-15	10-Nov-15	0.41654137	0	0	0
2713	2	7-Dec-15	11	28	130	No	Khumi	No	No	999	98.1	negative	13.6	negative	negative	thick	0	0	8-Dec-15	9-Dec-15	0.43676472	0	0	2
2442	2	8-Nov-15	20	41	145	No	Khumi	No	No	999	97	negative	12.6	negative	negative	thick	0	0	9-Nov-15	11-Nov-15	0.60317463	0	0	0
2441	1	8-Nov-15	38	57	165	No	Khumi	No	No	999	97.2	negative	15.7	negative	negative	thick	0	0	9-Nov-15	11-Nov-15	0.40445861	0	0	0
2447	2	8-Nov-15	38	38	142	No	Khumi	No	No	999	99	negative	13.1	negative	negative	thick	0	0	9-Nov-15	11-Nov-15	0.45267177	0	0	0
2422	1	8-Nov-15	62	59	158	No	Khumi	No	No	999	98	negative	12.7	negative	negative	thick	0	0	9-Nov-15	9-Nov-15	0.79921257	0	0	0
2448	2	8-Nov-15	32	48	150	No	Khumi	No	No	999	98	negative	11	negative	negative	thick	0	0	9-Nov-15	11-Nov-15	1.14	0	0	0
2715	2	7-Dec-15	23	52	153	No	Khumi	No	No	999	98.1	negative	13.2	negative	negative	thick	0	0	8-Dec-15	9-Dec-15	0.43333334	0	0	0
2507	1	9-Nov-15	21	50	160	No	Khumi	No	No	999	98	negative	18.3	negative	negative	thick	0	0	10-Nov-15	11-Nov-15	0.23333333	1	0	0
2450	2	8-Nov-15	35	36	143	No	Khumi	No	No	999	99	negative	11.1	negative	negative	thick	0	0	9-Nov-15	11-Nov-15	0.85045046	1	12	0
2433	2	8-Nov-15	9	24	129	No	Khumi	No	No	999	96.4	negative	10.5	negative	negative	thick	0	0	9-Nov-15	10-Nov-15	0.37047619	1	12	0
2412	2	8-Nov-15	64	39	150	No	Khumi	No	No	999	98	negative	12.3	negative	negative	thick	0	0	9-Nov-15	9-Nov-15	0.41707316	0	0	0
2429	2	8-Nov-15	44	42	147	No	Khumi	No	No	999	97	negative	13	negative	negative	thick	0	0	9-Nov-15	10-Nov-15	0.65692306	1	0	2
2504	1	9-Nov-15	19	46	164	No	Khumi	No	No	999	98	negative	16.6	negative	negative	thick	0	0	10-Nov-15	11-Nov-15	0.42289156	0	0	0
2707	1	7-Dec-15	14	38	146	No	Khumi	No	No	999	98.2	negative	12.7	negative	negative	thick	0	0	8-Dec-15	9-Dec-15	0.66377956	0	0	0
2404	2	8-Nov-15	50	45	147	No	Khumi	No	No	999	97.2	negative	13.2	negative	negative	thick	0	0	9-Nov-15	9-Nov-15	0.45833334	0	0	0
2411	2	8-Nov-15	35	46	157	No	Khumi	No	No	999	97.4	negative	12.9	negative	negative	thick	0	0	9-Nov-15	9-Nov-15	0.2635659	1	0	0
2425	2	8-Nov-15	16	46	152	No	Khumi	No	No	999	97.4	negative	12.7	negative	negative	thick	0	0	9-Nov-15	10-Nov-15	0.64881891	0	0	0
2438	2	8-Nov-15	45	35	147	No	Khumi	No	No	999	96.4	negative	9.4	negative	negative	thick	0	0	9-Nov-15	10-Nov-15	1.0723404	0	0	0
2710	1	7-Dec-15	11	31	138	No	Khumi	No	No	999	98.1	negative	12.3	negative	negative	thick	0	0	8-Dec-15	9-Dec-15	0.63821137	1	0	0
2445	1	8-Nov-15	33	54	156	No	Khumi	No	No	999	97.3	negative	13.4	negative	negative	thick	0	0	9-Nov-15	11-Nov-15	0.38507462	1	0	0
2406	2	8-Nov-15	30	45	145	No	Khumi	No	No	999	97	negative	9.6	negative	negative	thick	0	0	9-Nov-15	9-Nov-15	0.99479169	0	0	0
2409	2	8-Nov-15	60	49	157	No	Khumi	No	No	999	97	negative	12.7	negative	negative	thick	0	0	9-Nov-15	9-Nov-15	0.51653546	0	0	0
2410	2	8-Nov-15	23	42	146	No	Khumi	No	No	999	97	negative	14.9	negative	negative	thick	0	0	9-Nov-15	9-Nov-15	0.25771812	1	12	0
2722	2	7-Dec-15	30	43	145	No	Khumi	No	No	999	98.2	negative	14.6	negative	negative	thick	0	0	8-Dec-15	9-Dec-15	0.50136983	0	0	2
2801	1	11-Jan-16	16	52	157	No	Khumi	No	No	999	96	negative	15.7	negative	negative	thick	0	0	12-Jan-16	12-Jan-16	0.030573249	1	11	0
2726	1	7-Dec-15	50	50	154	No	Khumi	No	No	999	98.2	negative	14.8	negative	negative	thick	0	0	8-Dec-15	10-Dec-15	0.3141892	1	0	0
2717	2	7-Dec-15	13	36	139	No	Khumi	No	No	999	98	negative	12.7	negative	negative	thick	0	0	8-Dec-15	9-Dec-15	0.58425194	0	0	0
2724	1	7-Dec-15	38	48	149	No	Khumi	No	No	999	98.1	negative	12.5	negative	negative	thick	0	0	8-Dec-15	9-Dec-15	0.74000001	0	0	1
2415	2	8-Nov-15	46	46	150	No	Khumi	No	No	999	99	negative	13.9	negative	negative	thick	0	0	9-Nov-15	9-Nov-15	0.42589927	0	0	0
2805	1	11-Jan-16	9	25	126	No	Khumi	No	No	999	97	negative	13.5	negative	negative	thick	0	0	12-Jan-16	12-Jan-16	0.41925925	0	0	0
2508	1	9-Nov-15	21	47	157	No	Khumi	No	No	999	98	negative	18	negative	negative	thick	0	0	10-Nov-15	12-Nov-15	0.23666666	1	0	0
2423	2	8-Nov-15	35	49	152	No	Khumi	No	No	999	97.1	negative	10.9	negative	negative	thick	0	0	9-Nov-15	9-Nov-15	0.46697247	0	0	0
2714	2	7-Dec-15	11	28	128	No	Khumi	No	No	999	98.2	negative	12.6	negative	negative	thick	0	0	8-Dec-15	9-Dec-15	0.69126981	0	0	2
2435	2	8-Nov-15	50	45	146	No	Khumi	No	No	999	97	negative	11.7	negative	negative	thick	0	0	9-Nov-15	10-Nov-15	0.43504274	0	0	0
2509	1	9-Nov-15	17	53	160	No	Khumi	No	No	999	97	negative	15	negative	negative	thick	0	0	10-Nov-15	12-Nov-15	0.39533332	0	0	0
2414	2	8-Nov-15	30	37	151	No	Khumi	No	No	999	99	negative	11.9	negative	negative	thick	0	0	9-Nov-15	9-Nov-15	0.55378151	0	0	0
2727	1	7-Dec-15	30	40	147	No	Khumi	No	No	999	98.1	negative	14.9	negative	negative	thick	0	0	8-Dec-15	10-Dec-15	0.2543624	1	0	0
2729	2	7-Dec-15	60	43	144	No	Khumi	No	No	999	98.1	negative	12.5	negative	negative	thick	0	0	8-Dec-15	10-Dec-15	0.47999999	0	0	1
2381	2	1-Nov-15	13	38	144	No	Mro	No	No	999	97	negative	14.7	negative	negative	thick	0	0	2-Nov-15	8-Nov-15	0.27278912	1	0	0
2356	2	1-Nov-15	12	29	133	No	Mro	No	No	999	97.3	negative	13.6	negative	negative	thick	0	0	2-Nov-15	3-Nov-15	0.50588238	1	0	0
2327	2	1-Nov-15	65	35	137	No	Mro	No	No	999	98	negative	13.3	negative	negative	thick	0	0	2-Nov-15	2-Nov-15	0.10526316	1	12	0
2357	2	1-Nov-15	38	41	146	No	Mro	No	No	999	97	negative	14.3	negative	negative	thick	0	0	2-Nov-15	3-Nov-15	0.01888112	1	12	0
2393	1	1-Nov-15	38	41	148	No	Mro	No	No	999	97	negative	15.7	negative	negative	thick	0	0	2-Nov-15	8-Nov-15	0.26305732	1	0	0
2398	1	1-Nov-15	13	23	132	No	Mro	No	No	999	96.2	negative	12.3	negative	negative	thick	0	0	2-Nov-15	8-Nov-15	0.024390243	1	11	0
2344	1	1-Nov-15	67	58	166	No	Mro	No	No	999	97	negative	13.2	negative	negative	thick	0	0	2-Nov-15	3-Nov-15	0.69015151	0	0	0
2383	2	1-Nov-15	11	26	132	No	Mro	No	No	999	97.4	negative	13	negative	negative	thick	0	0	2-Nov-15	8-Nov-15	0.23769231	1	0	0
2392	1	1-Nov-15	11	26	131	No	Mro	No	No	999	96.4	negative	13.6	negative	negative	thick	0	0	2-Nov-15	8-Nov-15	0.064705886	1	11	0
2372	2	1-Nov-15	47	50	156	No	Mro	No	No	999	97	negative	12.5	negative	negative	thick	0	0	2-Nov-15	5-Nov-15	0.1752	1	0	0
2345	1	1-Nov-15	18	53	167	No	Mro	No	No	999	98	negative	15.5	negative	negative	thick	0	0	2-Nov-15	3-Nov-15	0.26451612	1	0	0
2301	1	1-Nov-15	6	19	121	No	Mro	No	No	999	97	negative	13.4	negative	negative	thick	0	0	2-Nov-15	2-Nov-15	0.45970148	0	0	0
2390	2	1-Nov-15	21	46	155	No	Mro	No	No	999	96.4	negative	13.7	negative	negative	thick	0	0	2-Nov-15	8-Nov-15	0.3051095	1	0	0
2336	1	1-Nov-15	10	24	131	No	Mro	No	No	999	97	negative	12.8	negative	negative	thick	0	0	2-Nov-15	3-Nov-15	0.42890626	1	0	0
2337	2	1-Nov-15	27	45	150	No	Mro	No	No	999	97.3	negative	15.9	negative	negative	thick	0	0	2-Nov-15	3-Nov-15	0.31572327	0	0	0
2348	1	1-Nov-15	32	45	158	No	Mro	No	No	999	98.2	negative	13.4	negative	negative	thick	0	0	2-Nov-15	3-Nov-15	0.47686568	0	0	0
2331	2	1-Nov-15	30	46	155	No	Mro	No	No	999	97.3	negative	15.7	negative	negative	thick	0	0	2-Nov-15	3-Nov-15	0.21082802	1	0	0
2352	1	1-Nov-15	22	48	165	No	Mro	No	No	999	97	negative	14.4	negative	negative	thick	0	0	2-Nov-15	3-Nov-15	0.24861111	1	0	0
2353	1	1-Nov-15	8	21	119	No	Mro	No	No	999	98	mixed	12.1	negative	negative	thick	48	0	2-Nov-15	3-Nov-15	0.62148762	0	0	3
2354	2	1-Nov-15	10	24	130	No	Mro	No	No	999	97	negative	14.3	negative	negative	thick	0	0	2-Nov-15	3-Nov-15	0.44825175	0	0	2
2351	2	1-Nov-15	37	55	148	No	Mro	No	No	999	97.3	negative	14.5	negative	negative	thick	0	0	2-Nov-15	3-Nov-15	0.22482759	1	0	0
2350	2	1-Nov-15	29	45	153	No	Mro	No	No	999	97.6	negative	13.3	negative	negative	thick	0	0	2-Nov-15	3-Nov-15	0.60000002	0	0	0
2314	2	1-Nov-15	33	45	146	No	Mro	No	No	999	98	negative	10.7	negative	negative	thick	0	0	2-Nov-15	2-Nov-15	0.48785046	0	0	1
2304	1	1-Nov-15	7	17	112	No	Mro	No	No	999	98	negative	13.1	negative	negative	thick	0	0	2-Nov-15	2-Nov-15	0.55190837	0	0	0
2368	2	1-Nov-15	43	49	152	No	Mro	No	No	999	96.3	negative	14.6	negative	negative	thick	0	0	2-Nov-15	5-Nov-15	0.35547945	0	0	0
2391	1	1-Nov-15	11	23	130	No	Mro	No	No	999	96.3	negative	13.6	negative	negative	thick	0	0	2-Nov-15	8-Nov-15	0.4227941	0	0	2
2318	2	1-Nov-15	37	54	153	No	Mro	No	No	999	96	negative	14.3	negative	negative	thick	0	0	2-Nov-15	2-Nov-15	0.53146851	0	0	0
2374	2	1-Nov-15	9	18	114	No	Mro	No	No	999	96.3	negative	12.6	negative	negative	thick	0	0	2-Nov-15	5-Nov-15	0.71507937	0	0	0
2379	2	1-Nov-15	38	35	151	No	Mro	No	No	999	96	negative	12.1	negative	negative	thick	0	0	2-Nov-15	5-Nov-15	0.58842975	0	0	0
2302	1	1-Nov-15	7	16	115	No	Mro	No	No	999	97	negative	12.1	negative	negative	thick	0	0	2-Nov-15	2-Nov-15	0.6966942	0	0	0
2362	2	1-Nov-15	8	26	129	No	Mro	No	No	999	96.1	negative	11.9	negative	negative	thick	0	0	2-Nov-15	3-Nov-15	0.59915966	0	0	0
2358	2	1-Nov-15	37	53	147	No	Mro	No	No	999	97.2	negative	13.5	negative	negative	thick	0	0	2-Nov-15	3-Nov-15	0.43333334	0	0	0
2373	1	1-Nov-15	12	26	132	No	Mro	No	No	999	96.4	negative	11.9	negative	negative	thick	0	0	2-Nov-15	5-Nov-15	0.23781513	1	0	0
2365	2	1-Nov-15	8	20	116	No	Mro	No	No	999	96	negative	13.9	negative	negative	thick	0	0	2-Nov-15	5-Nov-15	0.46906474	0	0	0
2360	2	1-Nov-15	11	32	132	No	Mro	No	No	999	96.3	negative	12.5	negative	negative	thick	0	0	2-Nov-15	3-Nov-15	0.68800002	0	0	0
2340	1	1-Nov-15	9	25	128	No	Mro	No	No	999	97.2	negative	14	negative	negative	thick	0	0	2-Nov-15	3-Nov-15	0.44142857	0	0	0
2363	2	1-Nov-15	42	49	149	No	Mro	No	No	999	97.6	negative	14.5	negative	negative	thick	0	0	2-Nov-15	3-Nov-15	0.28482759	1	0	0
2303	1	1-Nov-15	16	50	161	No	Mro	No	No	999	96	negative	15.4	negative	negative	thick	0	0	2-Nov-15	2-Nov-15	0.26818183	1	0	0
2364	1	1-Nov-15	54	51	166	No	Mro	No	No	999	97	negative	16.3	negative	negative	thick	0	0	2-Nov-15	3-Nov-15	0.39141104	0	0	0
2330	2	1-Nov-15	30	39	144	No	Mro	No	No	999	96	negative	13.5	negative	negative	thick	0	0	2-Nov-15	3-Nov-15	0.44962963	1	0	0
2397	1	1-Nov-15	14	34	149	No	Mro	No	No	999	96.3	negative	12.8	negative	negative	thick	0	0	2-Nov-15	8-Nov-15	0.53437501	1	0	0
2386	1	1-Nov-15	11	24	132	No	Mro	No	No	999	97	negative	13.9	negative	negative	thick	0	0	2-Nov-15	8-Nov-15	0.33812949	1	0	0
2349	1	1-Nov-15	29	42	151	No	Mro	No	No	999	97.6	negative	14.5	negative	negative	thick	0	0	2-Nov-15	3-Nov-15	0.36275861	0	0	0
2341	1	1-Nov-15	66	51	154	No	Mro	No	No	999	97	negative	11.4	negative	negative	thick	0	0	2-Nov-15	3-Nov-15	0.66315788	1	0	0
2343	1	1-Nov-15	48	40	152	No	Mro	No	No	999	97	negative	12.1	negative	negative	thick	0	0	2-Nov-15	3-Nov-15	0.75619835	1	0	0
2342	2	1-Nov-15	27	55	156	No	Mro	No	No	999	98	negative	14.3	negative	negative	thick	0	0	2-Nov-15	3-Nov-15	0.35454544	1	12	0
2359	2	1-Nov-15	12	32	143	No	Mro	No	No	999	98	negative	15.1	negative	negative	thick	0	0	2-Nov-15	3-Nov-15	0.1397351	1	12	0
2335	2	1-Nov-15	35	50	159	No	Mro	No	No	999	96	negative	14.4	negative	negative	thick	0	0	2-Nov-15	3-Nov-15	0.42291668	0	0	0
2380	2	1-Nov-15	10	16	122	No	Mro	No	No	999	96	negative	14.7	negative	negative	thick	0	0	2-Nov-15	5-Nov-15	0.19251701	1	12	0
2387	2	1-Nov-15	12	29	130	No	Mro	No	No	999	97	negative	12.9	negative	negative	thick	0	0	2-Nov-15	8-Nov-15	0.47131783	0	0	1
2328	2	1-Nov-15	26	51	154	No	Mro	No	No	999	99	negative	13.8	negative	negative	thick	0	0	2-Nov-15	2-Nov-15	0	1	12	0
2370	1	1-Nov-15	23	50	159	No	Mro	No	No	999	97	negative	15	negative	negative	thick	0	0	2-Nov-15	5-Nov-15	0.39933333	0	0	0
2324	2	1-Nov-15	45	42	150	No	Mro	No	No	999	97.4	negative	14.9	negative	negative	thick	0	0	2-Nov-15	2-Nov-15	0.13624161	1	0	0
2323	2	1-Nov-15	32	42	153	No	Mro	No	No	999	95	negative	15.4	negative	negative	thick	0	0	2-Nov-15	2-Nov-15	0.10974026	1	0	0
2369	2	1-Nov-15	11	30	129	No	Mro	No	No	999	97.1	negative	12.2	negative	negative	thick	0	0	2-Nov-15	5-Nov-15	0.6819672	1	12	0
2300	1	1-Nov-15	11	26	134	No	Mro	No	No	999	97	negative	13.5	negative	negative	thick	0	0	2-Nov-15	8-Nov-15	0.43629628	0	0	0
2382	1	1-Nov-15	10	20	126	No	Mro	No	No	999	96	negative	13.1	negative	negative	thick	0	0	2-Nov-15	8-Nov-15	0	1	11	2
2309	2	1-Nov-15	11	23	125	No	Mro	No	No	999	97.5	negative	13.8	negative	negative	thick	0	0	2-Nov-15	2-Nov-15	0.53695655	0	0	0
2308	2	1-Nov-15	39	54	150	No	Mro	No	No	999	97	negative	14	negative	negative	thick	0	0	2-Nov-15	2-Nov-15	0.57857144	0	0	0
2310	2	1-Nov-15	48	51	156	No	Mro	No	No	999	98	negative	12.8	negative	negative	thick	0	0	2-Nov-15	2-Nov-15	0.55781251	0	0	0
2376	1	1-Nov-15	13	29	141	No	Mro	No	No	999	97	negative	13.7	negative	negative	thick	0	0	2-Nov-15	5-Nov-15	0.31970802	1	0	0
2320	2	1-Nov-15	50	38	148	No	Mro	No	No	999	96	negative	15.4	negative	negative	thick	0	0	2-Nov-15	2-Nov-15	0.22272727	1	0	0
2305	1	1-Nov-15	10	22	126	No	Mro	No	No	999	97.5	negative	13.4	negative	negative	thick	0	0	2-Nov-15	2-Nov-15	0.035820894	1	11	0
2396	1	1-Nov-15	14	45	160	No	Mro	No	No	999	96.4	negative	13.7	negative	negative	thick	0	0	2-Nov-15	8-Nov-15	0.94379562	0	0	0
2332	2	1-Nov-15	12	33	137	No	Mro	No	No	999	97.5	negative	14.2	negative	negative	thick	0	0	2-Nov-15	3-Nov-15	0.4774648	0	0	0
2378	2	1-Nov-15	53	34	145	No	Mro	No	No	999	96	negative	12.5	negative	negative	thick	0	0	2-Nov-15	5-Nov-15	0.5984	0	0	0
2307	2	1-Nov-15	55	51	158	No	Mro	No	No	999	98	negative	13	negative	negative	thick	0	0	2-Nov-15	2-Nov-15	0.43000001	1	12	0
2313	2	1-Nov-15	10	19	118	No	Mro	No	No	999	97.5	negative	12.3	negative	negative	thick	0	0	2-Nov-15	2-Nov-15	0.33821139	1	12	0
2389	2	1-Nov-15	11	30	137	No	Mro	No	No	999	97.2	negative	12.1	negative	negative	thick	0	0	2-Nov-15	8-Nov-15	0.47107437	0	0	0
2321	1	1-Nov-15	60	40	150	No	Mro	No	No	999	95	negative	13.5	negative	negative	thick	0	0	2-Nov-15	2-Nov-15	0.49407408	0	0	0
2399	1	1-Nov-15	13	35	143	No	Mro	No	No	999	97.4	negative	14	negative	negative	thick	0	0	2-Nov-15	8-Nov-15	0.043571427	1	11	0
2385	1	1-Nov-15	10	20	122	No	Mro	No	No	999	97.4	negative	13.2	negative	negative	thick	0	0	2-Nov-15	8-Nov-15	0.43257576	0	0	0
2388	2	1-Nov-15	11	30	137	No	Mro	No	No	999	97.2	negative	13.5	negative	negative	thick	0	0	2-Nov-15	8-Nov-15	0.56148148	0	0	0
2325	2	1-Nov-15	25	45	153	No	Mro	No	No	999	97.4	negative	13.4	negative	negative	thick	0	0	2-Nov-15	2-Nov-15	0.59850746	0	0	0
2367	2	1-Nov-15	8	19	117	No	Mro	No	No	999	97.2	negative	10.2	negative	negative	thick	0	0	2-Nov-15	5-Nov-15	0.79705882	0	0	0
2319	2	1-Nov-15	34	48	154	No	Mro	No	No	999	97	negative	16	negative	negative	thick	0	0	2-Nov-15	2-Nov-15	0.21187501	1	0	0
2322	1	1-Nov-15	35	55	165	No	Mro	No	No	999	97	negative	15.3	negative	negative	thick	0	0	2-Nov-15	2-Nov-15	0.49738562	0	0	0
2361	2	1-Nov-15	48	39	149	No	Mro	No	No	999	96	negative	12.8	negative	negative	thick	0	0	2-Nov-15	3-Nov-15	0.5390625	0	0	0
2347	2	1-Nov-15	22	42	144	No	Mro	No	No	999	98	negative	12	negative	negative	thick	0	0	2-Nov-15	3-Nov-15	0.48833334	0	0	0
2394	1	1-Nov-15	14	47	157	No	Mro	No	No	999	97.4	negative	15.8	negative	negative	thick	0	0	2-Nov-15	8-Nov-15	0.34746835	0	0	0
2346	2	1-Nov-15	39	41	154	No	Mro	No	No	999	98	negative	13.9	negative	negative	thick	0	0	2-Nov-15	3-Nov-15	0.44964027	0	0	1
2315	2	1-Nov-15	47	46	151	No	Mro	No	No	999	97	negative	15	negative	negative	thick	0	0	2-Nov-15	2-Nov-15	0.40933332	0	0	0
2371	2	1-Nov-15	11	26	128	No	Mro	No	No	999	98	negative	11.1	negative	negative	thick	0	0	2-Nov-15	5-Nov-15	0.32252252	1	0	0
2326	2	1-Nov-15	48	40	150	No	Mro	No	No	999	97.4	negative	12.3	negative	negative	thick	0	0	2-Nov-15	2-Nov-15	0.77723575	0	0	0
2339	1	1-Nov-15	37	45	160	No	Mro	No	No	999	98	negative	13.8	negative	negative	thick	0	0	2-Nov-15	3-Nov-15	0.5311594	0	0	2
2384	2	1-Nov-15	17	41	151	No	Mro	No	No	999	96.2	negative	15.2	negative	negative	thick	0	0	2-Nov-15	8-Nov-15	0.2993421	1	0	0
2334	2	1-Nov-15	46	48	143	No	Mro	No	No	999	96	negative	12.6	negative	negative	thick	0	0	2-Nov-15	3-Nov-15	0.59682542	0	0	0
2366	1	1-Nov-15	41	55	152	No	Mro	No	No	999	97	negative	15.9	negative	negative	thick	0	0	2-Nov-15	5-Nov-15	0.40000001	0	0	0
2333	2	1-Nov-15	35	45	145	No	Mro	No	No	999	98	negative	13.9	negative	negative	thick	0	0	2-Nov-15	3-Nov-15	0.39856115	0	0	0
2355	2	1-Nov-15	13	31	137	No	Mro	No	No	999	97.4	negative	13.2	negative	negative	thick	0	0	2-Nov-15	3-Nov-15	0.3901515	0	0	0
2312	2	1-Nov-15	30	46	148	No	Mro	No	No	999	97.5	negative	14.2	negative	negative	thick	0	0	2-Nov-15	2-Nov-15	0.35774648	0	0	0
2316	2	1-Nov-15	50	56	142	No	Mro	No	No	999	96	negative	13.3	negative	negative	thick	0	0	2-Nov-15	2-Nov-15	0.39548871	0	0	0
2375	2	1-Nov-15	58	38	146	No	Mro	No	No	999	97	negative	14.7	negative	negative	thick	0	0	2-Nov-15	5-Nov-15	0.15986395	1	0	0
2306	2	1-Nov-15	55	56	155	No	Mro	No	No	999	98	negative	13.5	negative	negative	thick	0	0	2-Nov-15	2-Nov-15	0.60074073	0	0	0
2377	2	1-Nov-15	13	37	142	No	Mro	No	No	999	96	negative	14.4	negative	negative	thick	0	0	2-Nov-15	5-Nov-15	0.32777777	1	0	0
2338	1	1-Nov-15	64	40	148	No	Mro	No	No	999	98	negative	12.8	negative	negative	thick	0	0	2-Nov-15	3-Nov-15	0.053125001	1	11	0
2317	2	1-Nov-15	35	58	153	No	Mro	No	No	999	98	negative	15.1	negative	negative	thick	0	0	2-Nov-15	2-Nov-15	0.43642384	0	0	0
2329	2	1-Nov-15	35	63	149	No	Mro	No	No	999	97.6	negative	13.9	negative	negative	thick	0	0	2-Nov-15	3-Nov-15	0.48345324	0	0	0
2311	2	1-Nov-15	70	41	148	No	Mro	No	No	999	98	negative	12.6	negative	negative	thick	0	0	2-Nov-15	2-Nov-15	0.62460315	0	0	0
2395	1	1-Nov-15	11	26	135	No	Mro	No	No	999	96.4	negative	14.5	negative	negative	thick	0	0	2-Nov-15	8-Nov-15	0.37103447	1	0	1
1927	1	18-Oct-15	60	47	156	No	Khyang	No	No	999	98	negative	14.1	negative	negative	thick	0	0	19-Oct-15	20-Oct-15	0.48156029	0	0	0
1901	2	18-Oct-15	45	40	152	No	Khyang	No	No		98	negative	11.1	negative	negative	thick	0	0	19-Oct-15	20-Oct-15	0.9801802	0	0	0
2019	2	19-Oct-15	40	45	148	No	Khyang	No	No	999	96.1	negative	12.9	negative	negative	thick	0	0	20-Oct-15	25-Oct-15	0.63100773	0	0	0
1917	1	18-Oct-15	70	40	157	No	Khyang	No	No	999	98.2	negative	11.3	negative	negative	thick	0	0	19-Oct-15	20-Oct-15	0.37168142	1	0	0
2039	1	19-Oct-15	13	38	152	No	Khyang	No	No	999	97	negative	11.5	negative	negative	thick	0	0	20-Oct-15	25-Oct-15	0.66000003	0	0	0
1906	2	18-Oct-15		42	149	No	Khyang	No	No		98	negative	12	negative	negative	thick	0	0	19-Oct-15	20-Oct-15	1.5108334	0	0	0
1907	2	18-Oct-15	68	36	134	No	Khyang	No	No		98	negative	13.4	negative	negative	thick	0	0	19-Oct-15	20-Oct-15	1.3940299	0	0	0
1915	2	18-Oct-15	48	42	146	No	Khyang	No	No	999	98	negative	5.4	negative	negative	thick	0	0	19-Oct-15	20-Oct-15	3.1555555	0	0	0
2037	2	19-Oct-15	30	50	156	No	Khyang	No	No	999	96	negative	13.3	negative	negative	thick	0	0	20-Oct-15	25-Oct-15	0.47744361	1	0	0
1909	1	18-Oct-15	20	55	166	No	Khyang				99	negative	12.7	negative	negative	thick	0	0	19-Oct-15	20-Oct-15	0.67874014	1	0	0
1939	2	18-Oct-15	55	43	146	No	Khyang	No	No	999	98	negative	12.6	negative	negative	thick	0	0	19-Oct-15	21-Oct-15	0.58809525	0	0	0
1925	1	18-Oct-15	68	42	150	No	Khyang	No	No	999	97	negative	13.2	negative	negative	thick	0	0	19-Oct-15	20-Oct-15	0.48409089	0	0	0
1918	2	18-Oct-15	49	42	153	No	Khyang	No	No	999	98.2	negative	12.6	negative	negative	thick	0	0	19-Oct-15	20-Oct-15	0.48650792	0	0	0
2050	1	19-Oct-15	46	75	182	No	Khyang	No	No	999	97	negative	15.8	negative	negative	thick	0	0	20-Oct-15	25-Oct-15	0.47025317	0	0	0
2038	2	19-Oct-15	60	43	144	No	Khyang	No	No	999	96	negative	10.4	negative	negative	thick	0	0	20-Oct-15	25-Oct-15	0.88653845	0	0	0
2046	2	19-Oct-15	30	45	149	No	Khyang	No	No	999	96	negative	12.8	negative	negative	thick	0	0	20-Oct-15	25-Oct-15	0.45781249	0	0	0
2047	1	19-Oct-15	45	58	164	No	Khyang	No	No	999	97	negative	15.6	negative	negative	thick	0	0	20-Oct-15	25-Oct-15	0.14038461	1	0	0
2009	1	19-Oct-15	35	46	156	No	Khyang	No	No	999	97	negative	13.4	negative	negative	thick	0	0	20-Oct-15	25-Oct-15	0.71194029	0	0	0
2020	1	19-Oct-15	22	58	170	No	Khyang	No	No	999	96	negative	15.7	negative	negative	thick	0	0	20-Oct-15	25-Oct-15	0.31719744	0	0	0
2010	2	19-Oct-15	30	33	152	No	Khyang	No	No	999	96	negative	12.8	negative	negative	thick	0	0	20-Oct-15	25-Oct-15	0.72109377	1	0	0
1911	2	18-Oct-15		41	149	No	Khyang	No	No		98	negative	14.9	negative	negative	thick	0	0	19-Oct-15	20-Oct-15	0.26040268	1	0	0
2040	1	19-Oct-15	50	62	164	No	Khyang	No	No	999	96	negative	16.7	negative	negative	thick	0	0	20-Oct-15	25-Oct-15	0.2976048	0	0	0
2017	1	19-Oct-15	12	39	145	No	Khyang	No	No	999	97	negative	12.6	negative	negative	thick	0	0	20-Oct-15	25-Oct-15	0.54365081	1	0	0
1943	2	18-Oct-15	70	45	147	No	Khyang	No	No	999	98	negative	12.8	negative	negative	thick	0	0	19-Oct-15	21-Oct-15	0.65703124	0	0	0
2021	2	19-Oct-15	7	16	111	No	Khyang	No	No	999	97	negative	11.9	negative	negative	thick	0	0	20-Oct-15	25-Oct-15	0.72016805	0	0	0
1908	1	18-Oct-15	25	48	159	No	Khyang	No	No		98	negative	14.2	negative	negative	thick	0	0	19-Oct-15	20-Oct-15	1.209155	0	0	0
2023	2	19-Oct-15	65	33	132	No	Khyang	No	No	999	96	negative	11.8	negative	negative	thick	0	0	20-Oct-15	25-Oct-15	0.62118644	0	0	0
2016	2	19-Oct-15	50	42	148	No	Khyang	No	No	999	97	negative	12.2	negative	negative	thick	0	0	20-Oct-15	25-Oct-15	0.78770494	1	0	0
1903	2	18-Oct-15	65	49	151	No	Khyang	No	No		98	negative	12.7	negative	negative	thick	0	0	19-Oct-15	20-Oct-15	0.44881889	1	0	0
2035	2	19-Oct-15	7	12	115	No	Khyang	No	No	999	97	Pf	9.2	Pf	negative	thick	46	0	20-Oct-15	25-Oct-15	1.3	0	0	0
1905	2	18-Oct-15	33	53	152	No	Khyang	No	No		97	negative	13	negative	negative	thick	0	0	19-Oct-15	20-Oct-15	1.3569231	0	0	0
1919	2	18-Oct-15	24	54	160	No	Khyang	No	No	999	98.2	negative	11	negative	negative	thick	0	0	19-Oct-15	20-Oct-15	0.60909092	0	0	0
1936	1	18-Oct-15	24	56	160	No	Khyang	No	No	999	98	negative	14.7	negative	negative	thick	0	0	19-Oct-15	21-Oct-15	0.57755101	0	0	0
1938	1	18-Oct-15	24	53	162	No	Khyang	No	No	999	98	negative	17.1	negative	negative	thick	0	0	19-Oct-15	21-Oct-15	0.071929827	1	0	0
2008	1	19-Oct-15	14	44	158	No	Khyang	No	No	999	97.3	negative	12.5	negative	negative	thick	0	0	20-Oct-15	25-Oct-15	0.52240002	0	0	0
1913	2	18-Oct-15	45	40	141	No	Khyang	No	No	999	97.3	negative	8.1	negative	negative	thick	0	0	19-Oct-15	20-Oct-15	0.05185185	1	0	0
1948	2	18-Oct-15	38	46	148	No	Khyang	No	No	999	98	negative	12	negative	negative	thick	0	0	19-Oct-15	21-Oct-15	0.61916667	0	0	0
1920	2	18-Oct-15	25	45	160	No	Khyang	No	No	999	98	negative	13.2	negative	negative	thick	0	0	19-Oct-15	20-Oct-15	0.61212122	0	0	0
1923	1	18-Oct-15	35	47	160	No	Khyang	No	No	999	97	negative	15.8	negative	negative	thick	0	0	19-Oct-15	20-Oct-15	0.2449367	1	0	0
1904	2	18-Oct-15	30	51	150	No	Khyang	No	No		98	negative	12.1	negative	negative	thick	0	0	19-Oct-15	20-Oct-15	0.68925619	0	0	0
1929	2	18-Oct-15	44	45	152	No	Khyang	No	No	999	97.1	negative	14.4	negative	negative	thick			19-Oct-15	21-Oct-15	0.54791665	0	0	0
2032	2	19-Oct-15	15	45	148	No	Khyang	No	No	999	96	negative	14.1	negative	negative	thick	0	0	20-Oct-15	25-Oct-15	0.35815603	0	0	0
1950	1	18-Oct-15	27	52	163	No	Khyang	No	No	999	97	negative	12.5	negative	negative	thick	0	0	19-Oct-15	21-Oct-15	0.63520002	1	0	0
2006	1	19-Oct-15	75	38	147	No	Khyang	No	No	999	96	negative	11	negative	negative	thick	0	0	20-Oct-15	25-Oct-15	0.059999999	1	11	0
1941	2	18-Oct-15	21	40	150	No	Khyang	No	No	999	98	negative	12	negative	negative	thick	0	0	19-Oct-15	21-Oct-15	0.54916668	0	0	0
1946	1	18-Oct-15	67	42	145	No	Khyang	No	No	999	97	negative	5.7	negative	negative	thick	0	0	19-Oct-15	21-Oct-15	2.7385964	0	0	0
1912	1	18-Oct-15	76	48	154	No	Khyang	No	No	999	98	negative	11.7	negative	negative	thick	0	0	19-Oct-15	20-Oct-15	0.45384616	0	0	0
2025	1	19-Oct-15	31	72	164	No	Khyang	No	No	999	96	negative	19.3	negative	negative	thick	0	0	20-Oct-15	25-Oct-15	0.20621762	1	0	0
1933	2	18-Oct-15	28	42	148	No	Khyang	No	No	999	97	negative	11.9	negative	negative	thick	0	0	19-Oct-15	21-Oct-15	0.56806725	0	0	0
2007	2	19-Oct-15	66	37	142	No	Khyang	No	No	999	96	negative	12.7	negative	negative	thick	0	0	20-Oct-15	25-Oct-15	0.52125984	0	0	0
2041	2	19-Oct-15	29	34	148	No	Khyang	No	No	999	97	negative	13.2	negative	negative	thick	0	0	20-Oct-15	25-Oct-15	0.46287879	0	0	0
2030	1	19-Oct-15	50	51	161	No	Khyang	No	No	999	97	negative	14.4	negative	negative	thick	0	0	20-Oct-15	25-Oct-15	0.22013889	1	31	0
2011	2	19-Oct-15	25	44	150	No	Khyang	No	No	999	95	negative	12.5	negative	negative	thick	0	0	20-Oct-15	25-Oct-15	0.3888	1	0	0
2002	2	19-Oct-15	40	48	150	No	Khyang	No	No	999	96	negative	11.5	negative	negative	thick	0	0	20-Oct-15	25-Oct-15	0.77739131	0	0	0
2045	2	19-Oct-15	50	40	154	No	Khyang	No	No	999	96	negative	14.3	negative	negative	thick	0	0	20-Oct-15	25-Oct-15	0.406993	0	0	0
2026	2	19-Oct-15	26	40	146	No	Khyang	No	No	999	96	negative	13.3	negative	negative	thick	0	0	20-Oct-15	25-Oct-15	0.73157895	0	0	0
2013	1	19-Oct-15	62	39	150	No	Khyang	No	No	999	97	negative	10.4	negative	negative	thick	0	0	20-Oct-15	25-Oct-15	1.0201923	0	0	0
1914	1	18-Oct-15	37	47	160	No	Khyang	No	No	999	97.8	negative	14.8	negative	negative	thick	0	0	19-Oct-15	20-Oct-15	0.61756754	0	0	0
2027	2	19-Oct-15	19	45	154	No	Khyang	No	No	999	95	negative	11.7	negative	negative	thick	0	0	20-Oct-15	25-Oct-15	0.65470088	0	0	0
2004	1	19-Oct-15	14	44	159	No	Khyang	No	No	999	97	negative	13.8	negative	negative	thick	0	0	20-Oct-15	25-Oct-15	0.5536232	0	0	0
2001	1	19-Oct-15	12	34	144	No	Khyang	No	No	999	96	negative	12.5	negative	negative	thick	0	0	20-Oct-15	25-Oct-15	0.36399999	1	0	0
2018	2	19-Oct-15	50	49	148	No	Khyang	No	No	999	97	negative	13.1	negative	negative	thick	0	0	20-Oct-15	25-Oct-15	0.73435116	0	0	0
2042	1	19-Oct-15	12	44	156	No	Khyang	No	No	999	97	negative	13.2	negative	negative	thick			20-Oct-15	25-Oct-15	0.41439393	0	0	0
2043	2	19-Oct-15	45	42	154	No	Khyang	No	No	999	96	negative	12.8	negative	negative	thick	0	0	20-Oct-15	25-Oct-15	0.7890625	0	0	0
2015	1	19-Oct-15	13	40	153	No	Khyang	No	No	999	95	negative	14.4	negative	negative	thick	0	0	20-Oct-15	25-Oct-15	0.46597221	0	0	0
2028	1	19-Oct-15	26	56	159	No	Khyang	No	No	999	97	negative	13.7	negative	negative	thick			20-Oct-15	25-Oct-15	0.53795618	0	0	0
1947	2	18-Oct-15	32	47	150	No	Khyang	No	No	999	98	negative	11	negative	negative	thick			19-Oct-15	21-Oct-15	0.23090909	1	0	0
2049	1	19-Oct-15	14	50	162	No	Khyang	No	No	999	97	negative	11.5	negative	negative	thick			20-Oct-15	25-Oct-15	0.48695651	0	0	0
2048	1	19-Oct-15	26	55	160	No	Khyang	No	No	999	97	negative	13.5	negative	negative	thick	0	0	20-Oct-15	25-Oct-15	0.5511111	0	0	0
2033	2	19-Oct-15	25	49	152	No	Khyang	No	No	999	96	negative	12.7	negative	negative	thick			20-Oct-15	25-Oct-15	0.69685042	0	0	0
1924	2	18-Oct-15	50	36	154	No	Khyang	No	No	999	97	negative	12.2	negative	negative	thick	0	0	19-Oct-15	20-Oct-15	0.50163937	0	0	0
2012	2	19-Oct-15	68	42	148	No	Khyang	No	No	999	97	negative	11.2	negative	negative	thick	0	0	20-Oct-15	25-Oct-15	0.77410716	0	0	0
1921	2	18-Oct-15	43	46	154	No	Khyang	No	No	999	98.3	negative	8.4	negative	negative	thick	0	0	19-Oct-15	20-Oct-15	1.4238095	0	0	0
1934	2	18-Oct-15	50	30	138	No	Khyang	No	No	999	97	negative	11.5	negative	negative	thick	0	0	19-Oct-15	21-Oct-15	0.55478263	0	0	0
2044	2	19-Oct-15	23	40	152	No	Khyang	No	No	999	97	negative	13.1	negative	negative	thick	0	0	20-Oct-15	25-Oct-15	0.75419849	0	0	0
2031	1	19-Oct-15	44	55	163	No	Khyang	No	No	999	96	negative	14.5	negative	negative	thick	0	0	20-Oct-15	25-Oct-15	0.22482759	1	0	1
1916	1	18-Oct-15	41	45	155	No	Khyang	No	No	999	98	negative	13	negative	negative	thick	0	0	19-Oct-15	20-Oct-15	0.45923078	1	0	0
2024	2	19-Oct-15	45	40	157	No	Khyang	No	No	999	97	negative	13.9	negative	negative	thick	0	0	20-Oct-15	25-Oct-15	0.30143884	1	31	0
2036	2	19-Oct-15	28	42	147	No	Khyang	No	No	999	96	negative	12.4	negative	negative	thick			20-Oct-15	25-Oct-15	0.46290323	0	0	0
1930	1	18-Oct-15	27	45	160	No	Khyang	No	No	999	97	negative	12.8	negative	negative	thick			19-Oct-15	21-Oct-15	0.094531253	1	31	0
1928	1	18-Oct-15	26	54	167	No	Khyang	No	No	999	97	negative	12.8	negative	negative	thick	0	0	19-Oct-15	20-Oct-15	0.50859374	0	0	0
1945	1	18-Oct-15	72	44	150	No	Khyang	No	No	999	98	negative	13.9	negative	negative	thick			19-Oct-15	21-Oct-15	0.48057553	0	0	0
1942	2	18-Oct-15	32	42	152	No	Khyang	No	No	999	98	negative	12.4	negative	negative	thick			19-Oct-15	21-Oct-15	0.53145164	0	0	0
1932	1	18-Oct-15	45	43	158	No	Khyang	No	No	999	97	negative	13.7	negative	negative	thick	0	0	19-Oct-15	21-Oct-15	0.16131386	1	0	0
1931	2	18-Oct-15	25	59	147	No	Khyang	No	No	999	97	negative	13.3	negative	negative	thick			19-Oct-15	21-Oct-15	0.021052632	1	0	0
2003	1	19-Oct-15	65	41	149	No	Khyang	No	No	999	96	negative	10.8	negative	negative	thick	0	0	20-Oct-15	25-Oct-15	0.42592594	1	0	0
2005	1	19-Oct-15	60	42	149	No	Khyang	No	No	999	96	negative	13.3	negative	negative	thick	0	0	20-Oct-15	25-Oct-15	0.65338343	0	0	0
1902	2	18-Oct-15		42	145	No	Khyang	No	No	999	98	negative	12.2	negative	negative	thick	0	0	19-Oct-15	20-Oct-15	0.6360656	0	0	0
1910	2	18-Oct-15	30	63	150	No	Khyang	No	No		97	negative	13.8	negative	negative	thick	0	0	19-Oct-15	20-Oct-15	0.12101449	1	0	0
1926	1	18-Oct-15	32	41	151	No	Khyang	No	No	999	97	negative	13.8	negative	negative	thick	0	0	19-Oct-15	20-Oct-15	0.68623191	0	0	0
1922	1	18-Oct-15	75	51	158	No	Khyang	No	No	999	98.3	negative	13.9	negative	negative	thick	0	0	19-Oct-15	20-Oct-15	0.50647479	1	11	0
1940	2	18-Oct-15	36	49	151	No	Khyang	No	No	999	97.6	negative	12.9	negative	negative	thick	0	0	19-Oct-15	21-Oct-15	0.54418606	1	0	0
2029	2	19-Oct-15	72	44	143	No	Khyang	No	No	999	97	negative	12.5	negative	negative	thick	0	0	20-Oct-15	25-Oct-15	0.55360001	0	0	0
2034	2	19-Oct-15	32	40	144	No	Khyang	No	No	999	97	negative	14.8	negative	negative	thick			20-Oct-15	25-Oct-15	0.23513514	1	0	0
2014	2	19-Oct-15	15	44	149	No	Khyang	No	No	999	96	negative	13.1	negative	negative	thick	0	0	20-Oct-15	25-Oct-15	0.60763359	0	0	0
1944	2	18-Oct-15	35	50	148	No	Khyang	No	No	999	97	negative	13.1	negative	negative	thick	0	0	19-Oct-15	21-Oct-15	0.470229	0	0	0
2022	1	19-Oct-15	50	63	168	No	Khyang	No	No	999	96	negative	12.8	negative	negative	thick	0	0	20-Oct-15	25-Oct-15	0.58437502	0	0	0
1935	2	18-Oct-15	65	30	142	No	Khyang	No	No	999	97	negative	11.6	negative	negative	thick	0	0	19-Oct-15	21-Oct-15	0.50431037	0	0	0
1937	1	18-Oct-15	26	57	172	No	Khyang	No	No	999	97.7	negative	14.2	negative	negative	thick	0	0	19-Oct-15	21-Oct-15	0.56760561	0	0	0
1949	2	18-Oct-15	26	57	153	No	Khyang	No	No	999	97	negative	14	negative	negative	thick	0	0	19-Oct-15	21-Oct-15	0.20357142	1	31	0
810	1	1-Sep-15	35	46	153	No	Tripura	No	No	999	97	negative	13.3	negative	negative	thick	0	0	2-Sep-15	2-Sep-15	0.64210528	0	0	0
905	2	5-Sep-15	44	55	148	No	Tripura	No	No	999	96	negative	11.4	negative	negative	thick	0	0	6-Sep-15	6-Sep-15	0.93596494	0	0	0
919	2	5-Sep-15	26	46	143	No	Tripura	No	No	999	96	negative	13	negative	negative	thick	0	0	6-Sep-15	6-Sep-15	0.78384614	0	0	0
1711	2	5-Oct-15	45	35	148	No	Tripura	No	No	999	97.3	negative	11.7	negative	negative	thick	0	0	6-Oct-15	12-Oct-15	0.64615387	0	0	0
1728	2	5-Oct-15	29	55	153	No	Tripura	No	No	999	98	negative	12.6	negative	negative	thick	0	0	6-Oct-15	12-Oct-15	0.45238096	1	0	0
707	1	31-Aug-15	42	45	162	No	Tripura	No	No	999	96.1	negative	13.6	negative	negative	thick			1-Sep-15	1-Sep-15	0.37205881	0	0	0
718	2	31-Aug-15	37	45	153	No	Tripura	No	No	999	98.3	negative	10.8	negative	negative	thick	0	0	1-Sep-15	1-Sep-15	0.84537035	1	0	0
901	1	5-Sep-15	10	25	128	No	Tripura	No	No	999	97	negative	12.7	negative	negative	thick	0	0	6-Sep-15	6-Sep-15	0.62598425	0	0	0
1714	2	5-Oct-15	38	53	154	No	Tripura	No	No	999	98.5	negative	12.9	negative	negative	thick	0	0	6-Oct-15	12-Oct-15	0.50775194	1	0	0
906	1	5-Sep-15	71	46	154	No	Tripura	No	No	999	97	negative	15.7	negative	negative	thick	0	0	6-Sep-15	6-Sep-15	0.53439492	0	0	0
712	2	31-Aug-15	23	45	149	No	Tripura	No	No	999	96.2	negative	11.1	negative	negative	thick	0	0	1-Sep-15	1-Sep-15	0.67297298	0	0	0
1705	1	5-Oct-15	50	49	154	No	Tripura	No	No	999	97.5	negative	15	negative	negative	thick	0	0	6-Oct-15	12-Oct-15	0.002	1	11	0
723	2	31-Aug-15	50	39	147	No	Tripura	No	No	999	97.3	negative	12.8	negative	negative	thick	0	0	1-Sep-15	1-Sep-15	0.515625	0	0	0
1720	2	5-Oct-15	63	46	154	No	Tripura	No	No	999	98	negative	11.7	negative	negative	thick	0	0	6-Oct-15	12-Oct-15	0.94615382	0	0	0
702	2	31-Aug-15	20	54	164	No	Tripura	No	No	999	96.3	negative	12.3	negative	negative	thick	0	0	1-Sep-15	1-Sep-15	0.95528454	0	0	0
805	1	1-Sep-15	8	21	118	No	Tripura	No	No	999	98	negative	12.4	negative	negative	thick	0	0	2-Sep-15	2-Sep-15	0.67096776	1	0	0
713	1	31-Aug-15	18	48	168	No	Tripura	No	No	999	96	negative	15.6	negative	negative	thick	0	0	1-Sep-15	1-Sep-15	0.42692307	0	0	0
823	2	1-Sep-15	70	32	151	No	Tripura	No	No	999	98	negative	10.6	negative	negative	thick	0	0	2-Sep-15	2-Sep-15	0.99433964	1	0	0
701	2	31-Aug-15	9	32	147	No	Tripura	No	No	999	98.1	negative	13.7	negative	negative	thick	0	0	1-Sep-15	1-Sep-15	0.58175182	0	0	0
708	2	31-Aug-15	45	45	153	No	Tripura	No	No	999	97.2	negative	11.7	negative	negative	thick	0	0	1-Sep-15	1-Sep-15	0.95128202	0	0	0
806	2	1-Sep-15	70	45	154	No	Tripura	No	No	999	96	negative	12.4	negative	negative	thick	0	0	2-Sep-15	2-Sep-15	0.98709679	0	0	0
711	2	31-Aug-15	45	40	146	No	Tripura	No	No	999	96	negative	12.7	negative	negative	thick	0	0	1-Sep-15	1-Sep-15	0.57795274	0	0	0
1722	2	5-Oct-15	20	43	159	No	Tripura	No	No	999	98	negative	12.5	negative	negative	thick	0	0	6-Oct-15	12-Oct-15	0.48800001	0	0	3
921	1	5-Sep-15	52	58	159	No	Tripura	No	No	999	97	negative	12	negative	negative	thick	0	0	6-Sep-15	6-Sep-15	0.80416667	0	0	2
1718	1	5-Oct-15	58	60	166	No	Tripura	No	No	999	98	negative	11.8	negative	negative	thick	0	0	6-Oct-15	12-Oct-15	1.1067797	1	11	0
1716	1	5-Oct-15	60	42	150	No	Tripura	No	No	999	97.5	negative	12.9	negative	negative	thick	0	0	6-Oct-15	12-Oct-15	0.56279069	0	0	0
909	2	5-Sep-15	24	47	159	No	Tripura	No	No	999	98	negative	11.9	negative	negative	thick	0	0	6-Sep-15	6-Sep-15	0.70336133	0	0	0
804	1	1-Sep-15	12	26	140	No	Tripura	No	No	999	98	negative	12.2	negative	negative	thick	0	0	2-Sep-15	2-Sep-15	0.81065571	0	0	0
812	2	1-Sep-15	15	40	152	No	Tripura	No	No	999	98	negative	14	negative	negative	thick	0	0	2-Sep-15	2-Sep-15	0.38142857	0	0	0
716	2	31-Aug-15	30	49	161	No	Tripura	No	No	999	98	negative	9.7	negative	negative	thick	0	0	1-Sep-15	1-Sep-15	0.80103093	0	0	0
1702	1	5-Oct-15	12	23	129	No	Tripura	No	No	999	97	negative	11.8	negative	negative	thick	0	0	6-Oct-15	12-Oct-15	0.68983048	0	0	0
1708	2	5-Oct-15	72	35	145	No	Tripura	No	No	999	97	negative	12.6	negative	negative	thick	0	0	6-Oct-15	12-Oct-15	0.79285717	0	0	0
825	2	1-Sep-15	45	36	146	No	Tripura	No	No	999	97	negative	13.9	negative	negative	thick	0	0	2-Sep-15	2-Sep-15	0.5143885	0	0	0
721	2	31-Aug-15	42	36	144	No	Tripura	No	No	999	96	negative	11	negative	negative	thick	0	0	1-Sep-15	1-Sep-15	0.63454545	0	0	0
1727	2	5-Oct-15	40	37	145	No	Tripura	No	No	999	98	negative	12.9	negative	negative	thick	0	0	6-Oct-15	12-Oct-15	0.4356589	0	0	0
822	2	1-Sep-15	35	48	143	No	Tripura	No	No	999	98	negative	13.9	negative	negative	thick	0	0	2-Sep-15	2-Sep-15	0.54892087	0	0	0
1710	1	5-Oct-15	70	41	158	No	Tripura	No	No	999	98	negative	11.3	negative	negative	thick	0	0	6-Oct-15	12-Oct-15	0.6716814	0	0	0
719	2	31-Aug-15	17	38	147	No	Tripura	No	No	999	96	negative	12.3	negative	negative	thick	0	0	1-Sep-15	1-Sep-15	0.39512196	1	0	0
706	2	31-Aug-15	54	46	152	No	Tripura	No	No	999	97	negative	13.1	negative	negative	thick	0	0	1-Sep-15	1-Sep-15	0.64198476	0	0	0
813	2	1-Sep-15	30	50	157	No	Tripura	No	No	999	98	negative	13.2	negative	negative	thick	0	0	2-Sep-15	2-Sep-15	0.59166664	0	0	0
1723	1	5-Oct-15	48	50	163	No	Tripura	No	No	999	98	negative	13.2	negative	negative	thick	0	0	6-Oct-15	12-Oct-15	0.39772728	0	0	0
1717	2	5-Oct-15	22	54	140	No	Tripura	No	No	999	97	negative	13	negative	negative	thick	0	0	6-Oct-15	12-Oct-15	0.62615383	0	0	0
908	2	5-Sep-15	50	50	149	No	Tripura	No	No	999	98	negative	12.8	negative	negative	thick	0	0	6-Sep-15	6-Sep-15	0.30312499	1	0	0
802	1	1-Sep-15	9	27	125	No	Tripura	No	No	999	98.1	negative	13.1	negative	negative	thick	0	0	2-Sep-15	2-Sep-15	0.62748092	1	0	0
801	1	1-Sep-15	12	30	139	No	Tripura	No	No	999	98	negative	13.5	negative	negative	thick	0	0	2-Sep-15	2-Sep-15	0.42296296	1	0	0
714	1	31-Aug-15	15	40	160	No	Tripura	No	No	999	95	negative	11.1	negative	negative	thick	0	0	1-Sep-15	1-Sep-15	0.74324322	0	0	0
1713	2	5-Oct-15	45	51	149	No	Tripura	No	No	999	98	negative	12.5	negative	negative	thick	0	0	6-Oct-15	12-Oct-15	0.44800001	0	0	0
704	2	31-Aug-15	35	42	147	No	Tripura	No	No	999	97	negative	13.5	negative	negative	thick	0	0	1-Sep-15	1-Sep-15	0.69629627	0	0	0
705	1	31-Aug-15	52	60	172	No	Tripura	No	No	999	96	negative	13.7	negative	negative	thick	0	0	1-Sep-15	1-Sep-15	0.38686132	0	0	0
907	2	5-Sep-15	13	25	127	No	Tripura	No	No	999	97	negative	12.6	negative	negative	thick	0	0	6-Sep-15	6-Sep-15	0.43333334	0	0	0
814	2	1-Sep-15	46	52	148	No	Tripura	No	No	999	97	negative	13.5	negative	negative	thick	0	0	2-Sep-15	2-Sep-15	0.69037038	0	0	0
1704	2	5-Oct-15	44	39	141	No	Tripura	No	No	999	97	negative	11.4	negative	negative	thick	0	0	6-Oct-15	12-Oct-15	0.61842108	0	0	0
720	2	31-Aug-15	32	41	146	No	Tripura	No	No	999	96	negative	12.9	negative	negative	thick	0	0	1-Sep-15	1-Sep-15	0.61162794	0	0	0
922	1	5-Sep-15	53	40	163	No	Tripura	No	No	999	98	negative	13.6	negative	negative	thick	0	0	6-Sep-15	6-Sep-15	0.75294119	0	0	1
1701	2	5-Oct-15	58	40	141	No	Tripura	No	No	999	98	negative	10	negative	negative	thick	0	0	6-Oct-15	12-Oct-15	0.94199997	0	0	0
1715	2	5-Oct-15	30	44	150	No	Tripura	No	No	999	98	negative	11.9	negative	negative	thick	0	0	6-Oct-15	12-Oct-15	0.70252103	0	0	0
710	2	31-Aug-15	27	55	152	No	Tripura	No	No	999	97.3	negative	11.1	negative	negative	thick	0	0	1-Sep-15	1-Sep-15	0.73693693	0	0	0
818	1	1-Sep-15	52	45	163	No	Tripura	No	No	999	97.3	negative	14.5	negative	negative	thick	0	0	2-Sep-15	2-Sep-15	0.53448278	0	0	0
725	2	31-Aug-15	36	45	155	No	Tripura	No	No	999	96.4	negative	10.8	negative	negative	thick	0	0	1-Sep-15	2-Sep-15	1.0944444	0	0	0
915	1	5-Sep-15	9	20	124	No	Tripura	No	No	999	97	negative	11.3	negative	negative	thick	0	0	6-Sep-15	6-Sep-15	0.90619469	0	0	0
703	2	31-Aug-15	25	34	137	No	Tripura	No	No	999	96.8	negative	13.7	negative	negative	thick	0	0	1-Sep-15	1-Sep-15	0.32335767	1	0	0
803	1	1-Sep-15	10	21	127	No	Tripura	No	No	999	98	negative	11.7	negative	negative	thick	0	0	2-Sep-15	2-Sep-15	0.62564105	0	0	0
815	2	1-Sep-15	32	49	152	No	Tripura	No	No	999	96	negative	13.7	negative	negative	thick	0	0	2-Sep-15	2-Sep-15	0.46934307	0	0	0
809	2	1-Sep-15	22	42	153	No	Tripura	No	No	999	97	negative	14.2	negative	negative	thick	0	0	2-Sep-15	2-Sep-15	0.61830986	0	0	0
820	2	1-Sep-15	45	46	156	No	Tripura	No	No	999	97	negative	11.4	negative	negative	thick	0	0	2-Sep-15	2-Sep-15	0.70701754	0	0	0
911	2	5-Sep-15	45	50	148	No	Tripura	No	No	999	98	negative	11.7	negative	negative	thick	0	0	6-Sep-15	6-Sep-15	0.52735043	0	0	0
918	1	5-Sep-15	13	30	132	No	Tripura	No	No	999	97	negative	13.4	negative	negative	thick	0	0	6-Sep-15	6-Sep-15	0.83582091	0	0	0
1721	2	5-Oct-15	19	45	148	No	Tripura	No	No	999	97.4	negative	14.7	negative	negative	thick	0	0	6-Oct-15	12-Oct-15	0.38639456	0	0	0
902	2	5-Sep-15	18	37	144	No	Tripura	No	No	999	98	negative	8.1	negative	negative	thick	0	0	6-Sep-15	6-Sep-15	1.8975309	0	0	0
1724	2	5-Oct-15	35	45	154	No	Tripura	No	No	999	97.6	negative	10.4	negative	negative	thick	0	0	6-Oct-15	12-Oct-15	0.52692306	0	0	0
1703	2	5-Oct-15	45	40	139	No	Tripura	No	No	999	98	negative	15	negative	negative	thick	0	0	6-Oct-15	12-Oct-15	0.26333332	1	0	0
910	2	5-Sep-15	61	51	147	No	Tripura	No	No	999	97	negative	10.5	negative	negative	thick	0	0	6-Sep-15	6-Sep-15	1.7047619	0	0	0
917	1	5-Sep-15	35	50	160	No	Tripura	No	No	999	98	negative	12.4	negative	negative	thick	0	0	6-Sep-15	6-Sep-15	0.97822583	0	0	0
722	2	31-Aug-15	17	50	157	No	Tripura	No	No	999	97	negative	11.6	negative	negative	thick	0	0	1-Sep-15	1-Sep-15	0.61120689	0	0	0
914	1	5-Sep-15	45	50	163	No	Tripura	No	No	999	97	negative	12.2	negative	negative	thick	0	0	6-Sep-15	6-Sep-15	0.77868855	1	0	0
724	2	31-Aug-15	35	46	144	No	Tripura	No	No	999	97	negative	12.7	negative	negative	thick	0	0	1-Sep-15	1-Sep-15	0.51102364	0	0	0
912	1	5-Sep-15	37	50	160	No	Tripura	No	No	999	98	negative	12	negative	negative	thick	0	0	6-Sep-15	6-Sep-15	1.0325	0	0	0
709	2	31-Aug-15	22	49	152	No	Tripura	No	No	999	98	negative	10.8	negative	negative	thick	0	0	1-Sep-15	1-Sep-15	0.9203704	0	0	0
903	2	5-Sep-15	11	30	131	No	Tripura	No	No	999	98.5	negative	12.6	negative	negative	thick	0	0	6-Sep-15	6-Sep-15	0.53015876	0	0	0
1725	2	5-Oct-15	48	31	139	No	Tripura	No	No	999	98	negative	9.4	negative	negative	thick	0	0	6-Oct-15	12-Oct-15	0.15638298	1	0	0
824	2	1-Sep-15	70	39	148	No	Tripura	No	No	999	97	negative	12.7	negative	negative	thick	0	0	2-Sep-15	2-Sep-15	0.63149607	0	0	0
811	2	1-Sep-15	30	54	163	No	Tripura	No	No	999	98	negative	14.2	negative	negative	thick	0	0	2-Sep-15	2-Sep-15	0.43169013	1	0	0
808	2	1-Sep-15	55	35	139	No	Tripura	No	No	999	97	negative	13.7	negative	negative	thick	0	0	2-Sep-15	2-Sep-15	0.66423357	0	0	0
717	2	31-Aug-15	27	41	148	No	Tripura	No	No	999	95.1	negative	11	negative	negative	thick	0	0	1-Sep-15	1-Sep-15	0.64363635	0	0	0
715	2	31-Aug-15	19	44	148	No	Tripura	No	No	999	97.1	negative	13.2	negative	negative	thick	0	0	1-Sep-15	1-Sep-15	0.53106058	0	0	0
904	2	5-Sep-15	55	42	146	No	Tripura	No	No	999	97	negative	12.9	negative	negative	thick	0	0	6-Sep-15	6-Sep-15	0.46511629	0	0	0
1706	2	5-Oct-15	62	44	157	No	Tripura	No	No	999	97	negative	9.9	negative	negative	thick	0	0	6-Oct-15	12-Oct-15	1.369697	0	0	1
1707	2	5-Oct-15	63	41	144	No	Tripura	No	No	999	98	negative	11.1	negative	negative	thick	0	0	6-Oct-15	12-Oct-15	0.9054054	0	0	0
1709	1	5-Oct-15	80	44	152	No	Tripura	No	No	999	98	negative	11.3	negative	negative	thick	0	0	6-Oct-15	12-Oct-15	0.73805308	0	0	0
1726	1	5-Oct-15	21	55	165	No	Tripura	No	No	999	98	negative	15.8	negative	negative	thick	0	0	6-Oct-15	12-Oct-15	0.41962025	0	0	0
913	1	5-Sep-15	13	45	165	No	Tripura	No	No	999	98	negative	14.6	negative	negative	thick	0	0	6-Sep-15	6-Sep-15	0.41232878	0	0	0
807	2	1-Sep-15	28	49	157	No	Tripura	No	No	999	96	negative	13.4	negative	negative	thick	0	0	2-Sep-15	2-Sep-15	0.57985073	0	0	0
821	1	1-Sep-15	45	47	158	No	Tripura	No	No	999	96	negative	13.7	negative	negative	thick	0	0	2-Sep-15	2-Sep-15	0.50583941	0	0	0
916	1	5-Sep-15	77	48	163	No	Tripura	No	No	999	97.4	negative	12.8	negative	negative	thick	0	0	6-Sep-15	6-Sep-15	0.91015625	0	0	0
819	2	1-Sep-15	45	45	144	No	Tripura	No	No	999	97	negative	12.8	negative	negative	thick	0	0	2-Sep-15	2-Sep-15	0.50546873	0	0	0
1719	1	5-Oct-15	9	21	124	No	Tripura	No	No	999	98	negative	12.4	negative	negative	thick	0	0	6-Oct-15	12-Oct-15	0.45967743	0	0	0
1712	2	5-Oct-15	32	64	158	No	Tripura	No	No	999	99	negative	15.4	negative	negative	thick	0	0	6-Oct-15	12-Oct-15	0.36038962	0	0	0
920	1	5-Sep-15	22	57	155	No	Tripura	No	No	999	97	negative	16.1	negative	negative	thick	0	0	6-Sep-15	6-Sep-15	0.35714287	0	0	0
817	2	1-Sep-15	50	38	144	No	Tripura	No	No	999	97	negative	12.4	negative	negative	thick	0	0	2-Sep-15	2-Sep-15	0.48387095	0	0	0
2518	2	9-Nov-15	20	41	147	No	Chakma	No	No	999	98	negative	13.5	negative	negative	thick	0	0	10-Nov-15	12-Nov-15	0.44370371	0	0	0
614	2	30-Aug-15	10	23	134	No	Chakma	No	No	999	97	negative	13.4	negative	negative	thick	0	0	31-Aug-15	31-Aug-15	0.021641791	1	0	0
1824	2	6-Oct-15	23	55	148	No	Chakma	No	No	999	98	negative	13.3	negative	negative	thick	0	0	7-Oct-15	13-Oct-15	0.77969927	0	0	0
1826	1	6-Oct-15	24	55	162	No	Chakma	No	No	999	95	negative	14.3	negative	negative	thick	0	0	7-Oct-15	13-Oct-15	0.49930069	0	0	0
611	1	30-Aug-15	11	29	128	No	Chakma	No	No	999	98	negative	12.3	negative	negative	thick	0	0	31-Aug-15	31-Aug-15	0.66422766	0	0	0
1108	2	7-Sep-15	21	46	147	No	Chakma	No	No	999	98	negative	12.5	negative	negative	thick	0	0	8-Sep-15	8-Sep-15	0.84640002	0	0	0
521	2	29-Aug-15	28	60	167	No	Chakma	No	No	999	96.2	negative	13.3	negative	negative	thick	0	0	30-Aug-15	30-Aug-15	0.7007519	0	0	0
607	1	30-Aug-15	10	37	135	No	Chakma	No	No	999	96	negative	12.4	negative	negative	thick	0	0	31-Aug-15	31-Aug-15	0.73629034	0	0	0
509	2	29-Aug-15	11	32	149	No	Chakma	No	No	999	98	negative	11.4	negative	negative	thick	0	0	30-Aug-15	30-Aug-15	0.52017546	0	0	0
625	2	30-Aug-15	28	46	139	No	Chakma	No	No	999	96.1	negative	12.6	negative	negative	thick	0	0	31-Aug-15	2-Sep-15	0.89761907	0	0	0
622	2	30-Aug-15	25	50	144	No	Chakma	No	No	999	97	negative	12.3	negative	negative	thick	0	0	31-Aug-15	31-Aug-15	0.98048782	1	0	0
516	2	29-Aug-15	29	50	151	No	Chakma	No	No	999	98	negative	14.1	negative	negative	thick	0	0	30-Aug-15	30-Aug-15	0.69999999	0	0	0
2519	2	9-Nov-15	18	51	153	No	Chakma	No	No	999	98	negative	13	negative	negative	thick	0	0	10-Nov-15	12-Nov-15	0.74538463	1	0	0
523	2	29-Aug-15	26	40	150	No	Chakma	No	No	999	98.1	negative	12.5	negative	negative	thick	0	0	30-Aug-15	30-Aug-15	0.6232	0	0	0
618	2	30-Aug-15	24	55	153	No	Chakma	No	No	999	96.4	negative	12.8	negative	negative	thick	0	0	31-Aug-15	31-Aug-15	0.73124999	0	0	0
1825	1	6-Oct-15	65	45	154	No	Chakma	No	No	999	96.5	negative	14.5	negative	negative	thick	0	0	7-Oct-15	13-Oct-15	0.78344828	0	0	0
517	2	29-Aug-15	63	45	151	No	Chakma	No	No	999	97	negative	13.8	negative	negative	thick	0	0	30-Aug-15	30-Aug-15	0.93913043	0	0	0
608	1	30-Aug-15	9	23	123	No	Chakma	No	No	999	98	negative	12.4	negative	negative	thick	0	0	31-Aug-15	31-Aug-15	0.71774191	0	0	0
605	1	30-Aug-15	5	13	100	No	Chakma	No	No	999	98	negative	12.5	negative	negative	thick	0	0	31-Aug-15	31-Aug-15	0.96719998	0	0	0
1835	1	6-Oct-15	23	55	154	No	Chakma	No	No	999	98.2	negative	14.2	negative	negative	thick	0	0	7-Oct-15	13-Oct-15	0.65633804	0	0	0
1832	2	6-Oct-15	55	37	152	No	Chakma	No	No	999	96.2	negative	12.9	negative	negative	thick	0	0	7-Oct-15	13-Oct-15	0.45503876	0	0	0
2517	2	9-Nov-15	26	42	152	No	Chakma	No	No	999	98	negative	14	negative	negative	thick	0	0	10-Nov-15	12-Nov-15	0.66857141	0	0	0
2515	1	9-Nov-15	12	30	138	No	Chakma	No	No	999	97.3	negative	13.2	negative	negative	thick	0	0	10-Nov-15	12-Nov-15	0.42500001	1	0	0
1821	1	6-Oct-15	22	60	173	No	Chakma	No	No	999	98	negative	13.9	negative	negative	thick	0	0	7-Oct-15	13-Oct-15	0.63453239	0	0	0
613	1	30-Aug-15	11	27	131	No	Chakma	No	No	999	96	negative	13.6	negative	negative	thick	0	0	31-Aug-15	31-Aug-15	0.59485292	0	0	0
502	2	29-Aug-15	38	41	146	No	Chakma	No	No	999	95.3	negative	13.6	negative	negative	thick	0	0	30-Aug-15	30-Aug-15	0.5147059	0	0	0
1121	1	7-Sep-15	17	47	158	No	Chakma	No	No	999	98	negative	14.2	negative	negative	thick	0	0	8-Sep-15	9-Sep-15	0.63098592	0	0	0
504	2	29-Aug-15	31	65	155	No	Chakma	No	No	999	95	negative	13.2	negative	negative	thick	0	0	30-Aug-15	30-Aug-15	0.68939394	0	0	0
506	1	29-Aug-15	11	50	155	No	Chakma	No	No	999	98.2	negative	13.7	negative	negative	thick	0	0	30-Aug-15	30-Aug-15	0.440146	0	0	0
601	2	30-Aug-15	26	45	147	No	Chakma	No	No	999	96	negative	14.9	negative	negative	thick	0	0	31-Aug-15	31-Aug-15	0.10201342	1	12	0
609	2	30-Aug-15	6	14	102	No	Chakma	No	No	999	97	negative	11.7	negative	negative	thick	0	0	31-Aug-15	31-Aug-15	0.88205129	0	0	0
604	2	30-Aug-15	13	32	146	No	Chakma	No	No	999	98	negative	12.4	negative	negative	thick	0	0	31-Aug-15	31-Aug-15	0.80564517	0	0	0
2512	1	9-Nov-15	20	55	170	No	Chakma	No	No	999	97.2	negative	16	negative	negative	thick	0	0	10-Nov-15	12-Nov-15	0.249375	1	0	0
602	1	30-Aug-15	13	34	146	No	Chakma	No	No	999	97.2	negative	12.8	negative	negative	thick	0	0	31-Aug-15	31-Aug-15	0.68906248	0	0	0
524	2	29-Aug-15	20	48	163	No	Chakma	No	No	999	96	negative	14.4	negative	negative	thick	0	0	30-Aug-15	30-Aug-15	0.65694445	0	0	0
1831	2	6-Oct-15	41	52	157	No	Chakma	No	No	999	96	negative	11.4	negative	negative	thick	0	0	7-Oct-15	13-Oct-15	0.9657895	0	0	0
610	1	30-Aug-15	8	31	130	No	Chakma	No	No	999	97	negative	12.9	negative	negative	thick	0	0	31-Aug-15	31-Aug-15	0.95271319	0	0	0
520	1	29-Aug-15	36	62	168	No	Chakma	No	No	999	96	negative	13.8	negative	negative	thick	0	0	30-Aug-15	30-Aug-15	0.004347826	1	11	0
612	1	30-Aug-15	10	27	139	No	Chakma	No	No	999	97	negative	13.7	negative	negative	thick	0	0	31-Aug-15	31-Aug-15	0.61824816	0	0	0
515	1	29-Aug-15	35	50	166	No	Chakma	No	No	999	97.1	negative	16	negative	negative	thick	0	0	30-Aug-15	30-Aug-15	0.29875001	1	0	0
620	2	30-Aug-15	27	60	153	No	Chakma	No	No	999	95	negative	11.1	negative	negative	thick	0	0	31-Aug-15	31-Aug-15	1.0162162	0	0	0
2514	1	9-Nov-15	17	47	157	No	Chakma	No	No	999	98	negative	16.1	negative	negative	thick	0	0	10-Nov-15	12-Nov-15	0	1	0	0
1104	2	7-Sep-15	33	40	150	No	Chakma	No	No	999	98	negative	13.3	negative	negative	thick	0	0	8-Sep-15	8-Sep-15	0.39699247	0	0	0
2513	1	9-Nov-15	17	62	164	No	Chakma	No	No	999	98	negative	14.8	negative	negative	thick	0	0	10-Nov-15	12-Nov-15	0.006756757	1	11	0
503	2	29-Aug-15	8	19	116	No	Chakma	No	No	999	98	negative	12.8	negative	negative	thick	0	0	30-Aug-15	30-Aug-15	0.45390624	0	0	0
1112	1	7-Sep-15	6	16	105	No	Chakma	No	No	999	97	negative	12.1	negative	negative	thick	0	0	8-Sep-15	8-Sep-15	0.70991737	0	0	0
1123	2	7-Sep-15	29	59	144	No	Chakma	No	No	999	99	negative	13	negative	negative	thick	0	0	8-Sep-15	9-Sep-15	0.92307693	0	0	0
1823	1	6-Oct-15	25	43	149	No	Chakma	No	No	999	97	negative	15.4	negative	negative	thick	0	0	7-Oct-15	13-Oct-15	0.001298701	1	11	0
1110	1	7-Sep-15	37	60	156	No	Chakma	No	No	999	97	negative	13.7	negative	negative	thick	0	0	8-Sep-15	8-Sep-15	0.619708	0	0	0
617	2	30-Aug-15	34	54	155	No	Chakma	No	No	999	97	negative	10.5	negative	negative	thick	0	0	31-Aug-15	31-Aug-15	0.68190473	0	0	0
505	2	29-Aug-15	12	21	122	No	Chakma	No	No	999	97	negative	11.1	negative	negative	thick	0	0	30-Aug-15	30-Aug-15	0.74324322	0	0	0
1122	2	7-Sep-15	50	61	157	No	Chakma	No	No	999	97	negative	12.4	negative	negative	thick	0	0	8-Sep-15	9-Sep-15	0.9967742	0	0	0
501	2	29-Aug-15	39	42	148	No	Chakma	No	No	999	95	negative	14.8	negative	negative	thick	0	0	30-Aug-15	30-Aug-15	0.36689189	0	0	0
1117	2	7-Sep-15	8	22	120	No	Chakma	No	No	999	98	negative	11	negative	negative	thick	0	0	8-Sep-15	8-Sep-15	0.89454544	0	0	0
1118	1	7-Sep-15	57	55	160	No	Chakma	No	No	999	98	negative	13.2	negative	negative	thick	0	0	8-Sep-15	8-Sep-15	0.91818184	0	0	0
2516	1	9-Nov-15	26	44	153	No	Chakma	No	No	999	98	negative	12.9	negative	negative	thick	0	0	10-Nov-15	12-Nov-15	0.67441863	0	0	2
621	2	30-Aug-15	60	38	147	No	Chakma	No	No	999	96	negative	11.1	negative	negative	thick	0	0	31-Aug-15	31-Aug-15	0.81981981	0	0	0
1833	2	6-Oct-15	19	50	150	No	Chakma	No	No	999	96	negative	11.2	negative	negative	thick	0	0	7-Oct-15	13-Oct-15	1.1392857	0	0	0
1834	1	6-Oct-15	20	47	158	No	Chakma	No	No	999	98	negative	15.3	negative	negative	thick	0	0	7-Oct-15	13-Oct-15	0.48496732	0	0	0
1827	2	6-Oct-15	35	41	149	No	Chakma	No	No	999	97.3	negative	12	negative	negative	thick	0	0	7-Oct-15	13-Oct-15	0.79083335	0	0	0
514	2	29-Aug-15	31	50	150	No	Chakma	No	No	999	96	negative	11.7	negative	negative	thick	0	0	30-Aug-15	30-Aug-15	0.73760682	1	0	0
1101	1	7-Sep-15	58	51	153	No	Chakma	No	No	999	97	negative	8.2	negative	negative	thick	0	0	8-Sep-15	8-Sep-15	1.7512195	0	0	0
1124	2	7-Sep-15	30	50	151	No	Chakma	No	No	999	98	negative	13.3	negative	negative	thick	0	0	8-Sep-15	9-Sep-15	0.99398494	0	0	0
616	2	30-Aug-15	37	40	147	No	Chakma	No	No	999	98	negative	12.2	negative	negative	thick	0	0	31-Aug-15	31-Aug-15	0.8286885	0	0	0
1106	1	7-Sep-15	21	51	160	No	Chakma	No	No	999	98	negative	15.6	negative	negative	thick	0	0	8-Sep-15	8-Sep-15	0.60384613	0	0	0
624	2	30-Aug-15	30	58	160	No	Chakma	No	No	999	97	negative	14.6	negative	negative	thick	0	0	31-Aug-15	31-Aug-15	0.35342467	0	0	0
1114	2	7-Sep-15	33	78	154	No	Chakma	No	No	999	98	negative	12	negative	negative	thick	0	0	8-Sep-15	8-Sep-15	0.39583334	1	0	0
1113	2	7-Sep-15	55	47	156	No	Chakma	No	No	999	97	negative	12.8	negative	negative	thick	0	0	8-Sep-15	8-Sep-15	0.49062499	0	0	0
1109	2	7-Sep-15	33	46	147	No	Chakma	No	No	999	97	negative	12.5	negative	negative	thick	0	0	8-Sep-15	8-Sep-15	0.4896	1	12	0
1125	1	7-Sep-15	41	59	161	No	Chakma	No	No	999	98	negative	15.7	negative	negative	thick	0	0	8-Sep-15	9-Sep-15	0.10955414	1	11	0
1102	1	7-Sep-15	58	70	163	No	Chakma	No	No	999	97	negative	15	negative	negative	thick	0	0	8-Sep-15	8-Sep-15	0.77933335	0	0	0
512	2	29-Aug-15	6	16	113	No	Chakma	No	No	999	98.3	negative	14.1	negative	negative	thick	0	0	30-Aug-15	30-Aug-15	0.4893617	0	0	0
1828	2	6-Oct-15	52	42	157	No	Chakma	No	No	999	96.4	negative	14	negative	negative	thick	0	0	7-Oct-15	13-Oct-15	0.43714285	1	0	0
1116	2	7-Sep-15	11	23	125	No	Chakma	No	No	999	97.2	negative	11.4	negative	negative	thick	0	0	8-Sep-15	8-Sep-15	0.67017543	0	0	0
518	1	29-Aug-15	8	15	109	No	Chakma	No	No	999	98.2	negative	12.9	negative	negative	thick	0	0	30-Aug-15	30-Aug-15	0.50620157	0	0	0
603	1	30-Aug-15	10	22	126	No	Chakma	No	No	999	97	negative	12	negative	negative	thick	0	0	31-Aug-15	31-Aug-15	0.6566667	0	0	0
1107	1	7-Sep-15	45	50	162	No	Chakma	No	No	999	97	negative	14.4	negative	negative	thick	0	0	8-Sep-15	8-Sep-15	0.44861111	0	0	0
2511	2	9-Nov-15	15	32	142	No	Chakma	No	No	999	98	negative	11.1	negative	negative	thick	0	0	10-Nov-15	12-Nov-15	1.0702703	0	0	0
511	2	29-Aug-15	28	51	160	No	Chakma	No	No	999	97	negative	14.2	negative	negative	thick	0	0	30-Aug-15	30-Aug-15	0.47394365	0	0	0
510	1	29-Aug-15	13	50	170	No	Chakma	No	No	999	97	negative	13.9	negative	negative	thick	0	0	30-Aug-15	30-Aug-15	0.61223024	0	0	0
606	2	30-Aug-15	16	40	141	No	Chakma	No	No	999	95	negative	11.1	negative	negative	thick	0	0	31-Aug-15	31-Aug-15	1.090991	0	0	0
1119	1	7-Sep-15	47	48	158	No	Chakma	No	No	999	97	negative	15.9	negative	negative	thick	0	0	8-Sep-15	8-Sep-15	0.49433962	0	0	0
619	2	30-Aug-15	60	47	142	No	Chakma	No	No	999	96.1	negative	11.6	negative	negative	thick	0	0	31-Aug-15	31-Aug-15	0.70258623	0	0	0
522	2	29-Aug-15	40	38	148	No	Chakma	No	No	999	96	negative	10.5	negative	negative	thick	0	0	30-Aug-15	30-Aug-15	0.66380954	0	0	0
525	2	29-Aug-15	14	40	145	No	Chakma	No	No	999	96	negative	13	negative	negative	thick	0	0	30-Aug-15	30-Aug-15	0.81461537	0	0	0
519	2	29-Aug-15	26	48	150	No	Chakma	No	No	999	98	negative	12.8	negative	negative	thick	0	0	30-Aug-15	30-Aug-15	0.87734377	0	0	0
1115	2	7-Sep-15	37	45	156	No	Chakma	No	No	999	97	negative	11.4	negative	negative	thick	0	0	8-Sep-15	8-Sep-15	0.66403508	0	0	0
1830	1	6-Oct-15	20	50	168	No	Chakma	No	No	999	98	negative	15.2	negative	negative	thick	0	0	7-Oct-15	13-Oct-15	0.45197368	1	0	0
1111	1	7-Sep-15	40	47	153	No	Chakma	No	No	999	98	negative	13.2	negative	negative	thick	0	0	8-Sep-15	8-Sep-15	0.69999999	1	0	0
507	2	29-Aug-15	41	40	148	No	Chakma	No	No	999	96	negative	10.9	negative	negative	thick	0	0	30-Aug-15	30-Aug-15	0.37431192	1	0	0
615	1	30-Aug-15	9	30	132	No	Chakma	No	No	999	97	negative	10.6	negative	negative	thick	0	0	31-Aug-15	31-Aug-15	1.1518868	0	0	0
1103	1	7-Sep-15	40	62	160	No	Chakma	No	No	999	97	negative	16.9	negative	negative	thick	0	0	8-Sep-15	8-Sep-15	0.40295857	1	0	0
508	1	29-Aug-15	11	30	135	No	Chakma	No	No	999	98.2	negative	12.1	negative	negative	thick	0	0	30-Aug-15	30-Aug-15	0.65785122	0	0	0
1820	2	6-Oct-15	20	55	152	No	Chakma	No	No	999	98	negative	14.7	negative	negative	thick	0	0	7-Oct-15	13-Oct-15	0.62925172	0	0	0
1822	1	6-Oct-15	15	43	158	No	Chakma	No	No	999	98	negative	14.1	negative	negative	thick	0	0	7-Oct-15	13-Oct-15	0.41985816	0	0	0
1105	1	7-Sep-15	33	49	159	No	Chakma	No	No	999	97.4	negative	14.7	negative	negative	thick	0	0	8-Sep-15	8-Sep-15	0.56122446	1	0	0
623	1	30-Aug-15	10	25	130	No	Chakma	No	No	999	98.2	negative	11.1	negative	negative	thick	0	0	31-Aug-15	31-Aug-15	0.65855855	0	0	0
1829	2	6-Oct-15	40	33	140	No	Chakma	No	No	999	97.5	negative	12.4	negative	negative	thick	0	0	7-Oct-15	13-Oct-15	0.40080646	0	0	0
1120	1	7-Sep-15	15	55	157	No	Chakma	No	No	999	98	negative	14.3	negative	negative	thick	0	0	8-Sep-15	8-Sep-15	0.31748253	1	0	0
513	2	29-Aug-15	47	42	149	No	Chakma	No	No	999	97	negative	13.3	negative	negative	thick	0	0	30-Aug-15	30-Aug-15	0.65714288	0	0	0
1812	1	6-Oct-15	34	56	166	No	Marma	No	No	999	97	negative	16.8	negative	negative	thick	0	0	7-Oct-15	13-Oct-15	0.36190477	0	0	0
208	1	23-Aug-15	10	21	120	No	Marma	No	No	999	97.5	negative	12.5	negative	negative	thick	0	0	24-Aug-15	25-Aug-15	0.61360002	0	0	0
123	2	22-Aug-15	32	62	161	No	Marma	No	No	999	98	negative	12.6	negative	negative	thick	0	0	23-Aug-15	26-Aug-15	0.32698414	1	0	0
210	1	23-Aug-15	7	29	142	No	Marma	No	No	999	96.5	negative	11.9	negative	negative	thick	0	0	24-Aug-15	25-Aug-15	0.8789916	0	0	0
220	1	23-Aug-15	40	42	153	No	Marma	No	No	999	97.5	negative	11.2	negative	negative	thick	0	0	24-Aug-15	25-Aug-15	0.10714286	1	11	0
120	2	22-Aug-15	33	42	140	No	Marma	No	No	999	98	negative	11.1	negative	negative	thick	0	0	23-Aug-15	26-Aug-15	0.7774775	0	0	0
111	2	22-Aug-15	9	21	12	No	Marma	No	No	999	97.4	negative	11.8	negative	negative	thick	0	0	23-Aug-15	26-Aug-15	0.66949153	0	0	0
1617	2	15-Sep-15	31	62	149	No	Marma	No	No	999	96	negative	14.2	negative	negative	thick	0	0	16-Sep-15	16-Sep-15	0.44859156	0	0	0
1624	2	15-Sep-15	32	45	143	No	Marma	No	No	999	96	negative	10.7	negative	negative	thick	0	0	16-Sep-15	16-Sep-15	0.77196264	1	0	0
1620	1	15-Sep-15	12	21	119	No	Marma	No	1	RDT	97	Pf	10.2	negative	negative	thick	0	0	16-Sep-15	16-Sep-15	1.0205883	0	0	1
1806	2	6-Oct-15	41	48	150	No	Marma	No	No	999	97	negative	14.7	negative	negative	thick	0	0	7-Oct-15	12-Oct-15	0.55306125	0	0	0
109	2	22-Aug-15	7	25	122	No	Marma	No	No	999	98	negative	11.8	negative	negative	thick	0	0	23-Aug-15	26-Aug-15	0.71949154	0	0	0
115	1	22-Aug-15	17	55	170	No	Marma	No	No	999	97	negative	13	negative	negative	thick	0	0	23-Aug-15	26-Aug-15	0.69307691	0	0	0
1612	2	15-Sep-15	36	48	155	No	Marma	No	No	999	96	negative	12.2	negative	negative	thick	0	0	16-Sep-15	16-Sep-15	0.93688524	0	0	0
1629	2	15-Sep-15	28	47	153	No	Marma	No	No	999	96	negative	13.6	negative	negative	thick	0	0	16-Sep-15	16-Sep-15	0.46323529	0	0	0
221	1	23-Aug-15	26	53	173	No	Marma	No	No	999	97	negative	13.8	negative	negative	thick	0	0	24-Aug-15	25-Aug-15	0.5601449	0	0	0
1808	1	6-Oct-15	22	68	160	No	Marma	No	No	999	97	negative	15.3	negative	negative	thick	0	0	7-Oct-15	12-Oct-15	0.51045752	0	0	0
103	1	22-Aug-15	7	20	114	No	Marma	No	No	999	98	negative	10.8	negative	negative	thick	0	0	23-Aug-15	26-Aug-15	0.88333333	0	0	0
119	2	22-Aug-15	52	46	152	No	Marma	No	No	999	95	negative	9.2	negative	negative	thick	0	0	23-Aug-15	26-Aug-15	0.9195652	0	0	0
1619	2	15-Sep-15	9	21	127	No	Marma	No	No	999	98	negative	12.1	negative	negative	thick	0	0	16-Sep-15	16-Sep-15	0.44628099	0	0	0
1616	2	15-Sep-15	30	60	156	No	Marma	No	No	999	97	negative	13.4	negative	negative	thick	0	0	16-Sep-15	16-Sep-15	0.561194	0	0	0
204	1	23-Aug-15	26	60	174	No	Marma	No	No	999	96.2	negative	13.5	negative	negative	thick	0	0	24-Aug-15	25-Aug-15	0.63925928	1	0	0
1609	1	15-Sep-15	11	30	141	No	Marma	No	No	999	97	negative	13.4	negative	negative	thick	0	0	16-Sep-15	16-Sep-15	0.74104476	0	0	0
1605	2	15-Sep-15	6	15	122	No	Marma	No	No	999	100	negative	12	negative	negative	thick	0	0	16-Sep-15	16-Sep-15	0.076666668	1	0	0
1818	1	6-Oct-15	37	70	167	No	Marma	No	No	999	97	negative	16.1	negative	negative	thick	0	0	7-Oct-15	13-Oct-15	0.27950311	1	0	0
1805	2	6-Oct-15	24	49	153	No	Marma	No	No	999	98	negative	13	negative	negative	thick	0	0	7-Oct-15	12-Oct-15	0.58999997	0	0	0
106	2	22-Aug-15	9	19	120	No	Marma	No	No	999	98.3	negative	10.9	negative	negative	thick	0	0	23-Aug-15	26-Aug-15	1.2990825	0	0	0
124	2	22-Aug-15	26	48	153	No	Marma	No	No	999	97	negative	13.1	negative	negative	thick	0	0	23-Aug-15	26-Aug-15	0.54885495	0	0	0
1622	2	15-Sep-15	32	40	146	No	Marma	No	No	999	95	negative	13.1	negative	negative	thick	0	0	16-Sep-15	16-Sep-15	0.57862598	0	0	0
1602	2	15-Sep-15	50	68	149	No	Marma	No	No	999	97	negative	10.1	negative	negative	thick	0	0	16-Sep-15	16-Sep-15	1.2683169	0	0	0
203	1	23-Aug-15	67	42	159	No	Marma	No	No	999	96	negative	11.6	negative	negative	thick	0	0	24-Aug-15	25-Aug-15	0.83103448	0	0	0
1819	2	6-Oct-15	30	43	155	No	Marma	No	No	999	97.5	negative	11.1	negative	negative	thick	0	0	7-Oct-15	13-Oct-15	1.0675676	1	0	0
121	2	22-Aug-15	59	42	150	No	Marma	No	No	999	96	negative	11.3	negative	negative	thick	0	0	23-Aug-15	26-Aug-15	0.85663718	0	0	0
1817	2	6-Oct-15	38	52	160	No	Marma	No	No	999	96.7	negative	12.2	negative	negative	thick	0	0	7-Oct-15	13-Oct-15	0.80737704	0	0	0
1816	2	6-Oct-15	34	40	154	No	Marma	No	No	999	97.4	negative	12.4	negative	negative	thick	0	0	7-Oct-15	13-Oct-15	0.48951614	0	0	0
223	2	22-Aug-15	34	50	151	No	Marma	No	No	999	97	negative	13.8	negative	negative	thick	0	0	24-Aug-15	25-Aug-15	0.048550725	1	11	0
105	1	22-Aug-15	20	59	173	No	Marma	1	No	999	97	Pf	11.1	Pf	negative	thick	217		23-Aug-15	26-Aug-15	0.001801802	1	11	1
214	2	23-Aug-15	32	43	141	No	Marma	No	No	999	96.3	negative	12.3	negative	negative	thick	0	0	24-Aug-15	25-Aug-15	0.55121952	1	0	0
117	2	22-Aug-15	56	48	146	No	Marma	No	No	999	97	negative	8.6	negative	negative	thick	0	0	23-Aug-15	26-Aug-15	1.9255813	0	0	0
1625	2	15-Sep-15	32	35	148	No	Marma	No	No	999	97	negative	4.8	negative	negative	thick	0	0	16-Sep-15	16-Sep-15	3.1395833	0	0	0
1611	1	15-Sep-15	49	45	157	No	Marma	No	No	999	97	negative	13.3	negative	negative	thick	0	0	16-Sep-15	16-Sep-15	0.64586467	0	0	0
218	1	23-Aug-15	10	20	119	No	Marma	No	No	999	97.4	negative	11	negative	negative	thick	0	0	24-Aug-15	25-Aug-15	0.84454548	0	0	0
122	1	22-Aug-15	11	26	132	No	Marma	No	No	999	96	negative	12.1	negative	negative	thick	0	0	23-Aug-15	26-Aug-15	0.84958678	1	0	0
224	2	23-Aug-15	32	61	159	No	Marma	No	No	999	96	negative	14.1	negative	negative	thick	0	0	24-Aug-15	25-Aug-15	0.26099291	1	0	0
211	2	23-Aug-15	10	23	128	No	Marma	No	No	999	98	negative	11.9	negative	negative	thick	0	0	24-Aug-15	25-Aug-15	0.80924368	0	0	0
1802	1	6-Oct-15	46	46	160	No	Marma	No	No	999	97	negative	14.6	negative	negative	thick	0	0	7-Oct-15	12-Oct-15	0.3458904	0	0	0
206	2	23-Aug-15	22	55	159	No	Marma	No	No	999	96.3	negative	12.8	negative	negative	thick	0	0	24-Aug-15	25-Aug-15	0.71953124	0	0	0
104	2	22-Aug-15	9	20	118	No	Marma	No	No	999	99	negative	11.9	negative	negative	thick	0	0	23-Aug-15	26-Aug-15	0.90252101	0	0	0
225	2	23-Aug-15	37	50	153	No	Marma	No	No	999	98	negative	12.6	negative	negative	thick	0	0	24-Aug-15	26-Aug-15	0.72142857	0	0	0
1604	1	15-Sep-15	45	58	167	No	Marma	No	No	999	97	negative	14.6	negative	negative	thick	0	0	16-Sep-15	16-Sep-15	0.46438357	0	0	0
222	2	23-Aug-15	42	57	151	No	Marma	No	No	999	96	negative	6.6	negative	negative	thick	0	0	24-Aug-15	25-Aug-15	2.9893939	0	0	0
1618	1	15-Sep-15	12	28	132	No	Marma	No	No	999	96	negative	11.6	negative	negative	thick	0	0	16-Sep-15	16-Sep-15	0.78879309	0	0	0
1804	1	6-Oct-15	15	35	146	No	Marma	No	No	999	98	negative	12.6	negative	negative	thick	0	0	7-Oct-15	12-Oct-15	0.50238097	0	0	0
207	1	23-Aug-15	10	25	127	No	Marma	No	No	999	96.5	negative	11.1	negative	negative	thick	0	0	24-Aug-15	25-Aug-15	0.79459459	0	0	0
205	2	23-Aug-15	38	43	147	No	Marma	No	No	999	95	negative	15.7	negative	negative	thick	0	0	24-Aug-15	25-Aug-15	0.31847134	0	0	0
216	2	23-Aug-15	10	30	133	No	Marma	No	No	999	97	negative	12.3	negative	negative	thick	0	0	24-Aug-15	25-Aug-15	0.063414633	1	11	0
201	1	23-Aug-15	14	43	157	No	Marma	No	No	999	97	negative	12.5	negative	negative	thick	0	0	24-Aug-15	25-Aug-15	0.59119999	0	0	0
1601	2	15-Sep-15	11	24	123	No	Marma	No	No	999	95	negative	13.5	negative	negative	thick	0	0	16-Sep-15	16-Sep-15	0.4748148	0	0	0
1613	1	15-Sep-15	58	50	156	No	Marma	No	No	999	96.1	negative	13.5	negative	negative	thick	0	0	16-Sep-15	16-Sep-15	0.71629632	0	0	1
1608	1	15-Sep-15	10	29	131	No	Marma	No	No	999	97	negative	11.7	negative	negative	thick	0	0	16-Sep-15	16-Sep-15	0.86495727	0	0	0
110	2	22-Aug-15	9	26	130	No	Marma	No	No	999	96.3	negative	11.9	negative	negative	thick	0	0	23-Aug-15	26-Aug-15	0.67731094	0	0	0
1614	2	15-Sep-15	26	45	154	No	Marma	No	No	999	97	negative	11.3	negative	negative	thick	0	0	16-Sep-15	16-Sep-15	1.1929203	0	0	0
113	2	22-Aug-15	9	16	114	No	Marma	No	No	999	99	negative	12.1	negative	negative	thick	0	0	23-Aug-15	26-Aug-15	0.65619832	0	0	0
112	2	22-Aug-15	22	36.11	141	No	Marma	No	No	999	97	negative	6.9	negative	negative	thick	0	0	23-Aug-15	26-Aug-15	2.4449275	0	0	0
108	2	22-Aug-15	13	22	127	No	Marma	No	No	999	99	negative	10.5	negative	negative	thick	0	0	23-Aug-15	26-Aug-15	0.92952383	0	0	0
202	1	23-Aug-15	76	51	159	No	Marma	No	No	999	95	negative	11.8	negative	negative	thick	0	0	24-Aug-15	25-Aug-15	1.1694915	0	0	0
1621	2	15-Sep-15	23	43	149	No	Marma	No	No	999	96	negative	12	negative	negative	thick	0	0	16-Sep-15	16-Sep-15	0.74333334	0	0	0
101	1	22-Aug-15	45	51	165	No	Marma	No	No	999	97	negative	16.6	negative	negative	thick	0	0	23-Aug-15	26-Aug-15	0.38554215	1	0	0
1815	2	6-Oct-15	34	54	153	No	Marma	No	No	999	97.5	negative	12	negative	negative	thick	0	0	7-Oct-15	13-Oct-15	1.275	0	0	0
215	1	23-Aug-15	53	46	163	No	Marma	No	No	999	96.7	negative	12.4	negative	negative	thick	0	0	24-Aug-15	25-Aug-15	0.49274194	1	0	0
1615	2	15-Sep-15	36	62	149	No	Marma	No	No	999	96	negative	13.7	negative	negative	thick	0	0	16-Sep-15	16-Sep-15	0.74525547	0	0	0
1603	2	15-Sep-15	7	18	113	No	Marma	No	No	999	96	negative	11	negative	negative	thick	0	0	16-Sep-15	16-Sep-15	0.081818178	1	0	0
217	1	23-Aug-15	8	19	116	No	Marma	No	No	999	97	negative	11	negative	negative	thick	0	0	24-Aug-15	25-Aug-15	0.86181819	0	0	0
1803	2	6-Oct-15	57	47	144	No	Marma	No	No	999	97	negative	11.6	negative	negative	thick	0	0	7-Oct-15	12-Oct-15	0.57413793	0	0	0
1813	2	6-Oct-15	66	63	150	No	Marma	No	No	999	98	negative	12.5	negative	negative	thick	0	0	7-Oct-15	13-Oct-15	1.064	0	0	0
1610	1	15-Sep-15	11	35	150	No	Marma	No	No	999	98	negative	13.3	negative	negative	thick	0	0	16-Sep-15	16-Sep-15	0.55563909	1	0	0
1811	2	6-Oct-15	26	55	157	No	Marma	No	No	999	98	negative	14.2	negative	negative	thick	0	0	7-Oct-15	12-Oct-15	0.38802817	0	0	0
1607	1	15-Sep-15	10	31	133	No	Marma	No	No	999	98	negative	12.5	negative	negative	thick	0	0	16-Sep-15	16-Sep-15	0.56879997	0	0	0
213	1	23-Aug-15	9	25	124	No	Marma	No	No	999	96	negative	11.1	negative	negative	thick	0	0	24-Aug-15	25-Aug-15	0.67027026	0	0	0
1626	2	15-Sep-15	30	42	149	No	Marma	No	No	999	96	negative	11.5	negative	negative	thick	0	0	16-Sep-15	16-Sep-15	0.9669565	0	0	0
1630	2	15-Sep-15	25	42	146	No	Marma	No	No	999	96	negative	12.1	negative	negative	thick	0	0	16-Sep-15	16-Sep-15	0.95619833	1	0	0
1631	2	15-Sep-15	46	57	160	No	Marma	No	No	999	96	negative	12.5	negative	negative	thick	0	0	16-Sep-15	16-Sep-15	0.59039998	0	0	0
1814	2	6-Oct-15	26	54	159	No	Marma	No	No	999	98	negative	11.2	negative	negative	thick	0	0	7-Oct-15	13-Oct-15	0.36517859	1	0	0
1810	2	6-Oct-15	23	53	152	No	Marma	No	No	999	97.5	negative	12.9	negative	negative	thick	0	0	7-Oct-15	12-Oct-15	0.75193799	0	0	0
1807	2	6-Oct-15	23	50	160	No	Marma	No	No	999	97.3	negative	12.4	negative	negative	thick	0	0	7-Oct-15	12-Oct-15	0.58870965	0	0	0
118	1	22-Aug-15	56	46	155	No	Marma	No	No	999	97	negative	10.7	negative	negative	thick	0	0				0	0	0
219	1	23-Aug-15	8	20	119	No	Marma	No	No	999	97.5	negative	11.8	negative	negative	thick	0	0	24-Aug-15	25-Aug-15	0.60677963	0	0	0
114	2	22-Aug-15	27	52	151	No	Marma	No	No	999	96	negative	11	negative	negative	thick	0	0	23-Aug-15	26-Aug-15	0.59090906	0	0	0
102	1	22-Aug-15	37	55	168	No	Marma	No	No	999	98	negative	14.1	negative	negative	thick	0	0	23-Aug-15	26-Aug-15	0.68085104	0	0	0
125	2	22-Aug-15	32	48	151	No	Marma	No	No	999	98.3	negative	11.8	negative	negative	thick	0	0	23-Aug-15	26-Aug-15	0.71864408	0	0	0
1801	1	6-Oct-15	55	45	154	No	Marma	No	No	999	98	negative	14	negative	negative	thick	0	0	7-Oct-15	12-Oct-15	0.29857144	1	0	0
1809	2	6-Oct-15	28	62	155	No	Marma	No	No	999	98	negative	14.3	negative	negative	thick	0	0	7-Oct-15	12-Oct-15	0.46433565	1	12	0
107	1	22-Aug-15	15	28	135	No	Marma	No	No	999	98	negative	9.8	negative	negative	thick	0	0	23-Aug-15	26-Aug-15	0.92142856	0	0	0
212	1	23-Aug-15	31	43	153	No	Marma	No	No	999	96.1	negative	11.7	negative	negative	thick	0	0	24-Aug-15	25-Aug-15	0.93076921	0	0	0
1628	2	15-Sep-15	39	58	147	No	Marma	No	No	999	96	negative	14.2	negative	negative	thick	0	0	16-Sep-15	16-Sep-15	0.13098592	1	0	0
1623	1	15-Sep-15	11	25	130	No	Marma	No	No	999	98	negative	11.2	negative	negative	thick	0	0	16-Sep-15	16-Sep-15	0.72321427	0	0	0
1606	1	15-Sep-15	10	27	133	No	Marma	No	No	999	98	negative	11.7	negative	negative	thick	0	0	16-Sep-15	16-Sep-15	0.53675216	0	0	0
116	1	22-Aug-15	57	52	159	No	Marma	No	No	999	95	negative	14	negative	negative	thick	0	0	23-Aug-15	26-Aug-15	0.77285713	0	0	0
1627	2	15-Sep-15	24	53	155	No	Marma	No	No	999	96	negative	11.6	negative	negative	thick	0	0	16-Sep-15	16-Sep-15	0.86810344	0	0	0
209	2	23-Aug-15	58	40	152	No	Marma	No	No	999	95.1	negative	11.2	negative	negative	thick	0	0	24-Aug-15	25-Aug-15	0.85357141	0	0	0
406	1	25-Aug-15	6	14	101	No	Tangchangya	No	No	999	96	negative	11.7	negative	negative	thick	0	0	26-Aug-15	29-Aug-15	0.85811967	0	0	0
1316	1	12-Sep-15	24	55	157	No	Tangchangya	No	No	999	98	negative	14.9	negative	negative	thick	0	0	13-Sep-15	14-Sep-15	0.020134227	1	11	0
1317	1	12-Sep-15	69	42	160	No	Tangchangya	No	No	999	97	negative	13.8	negative	negative	thick	0	0	13-Sep-15	14-Sep-15	0.80869567	0	0	0
1302	1	12-Sep-15	73	40	153	No	Tangchangya	No	No	999	98	negative	12.8	negative	negative	thick	0	0	13-Sep-15	13-Sep-15	0.76328123	0	0	0
1328	1	12-Sep-15	56	56	169	No	Tangchangya	No	No	999	97	negative	16	negative	negative	thick	0	0	13-Sep-15	14-Sep-15	0.54500002	0	0	0
323	2	24-Aug-15	25	39	150	No	Tangchangya	No	No	999	95	negative	12.4	negative	negative	thick	0	0	25-Aug-15	27-Aug-15	0.002419355	1	11	0
324	1	24-Aug-15	19	55	162	1	Tangchangya	No	No	999	97.5	negative	10.7	negative	negative	thick	0	0	25-Aug-15	27-Aug-15	1.1476636	0	0	0
1224	2	8-Sep-15	33	54	159	No	Tangchangya	No	No	999	97.4	negative	11.6	negative	negative	thick	0	0	9-Sep-15	13-Sep-15	0.99137932	0	0	0
1220	1	8-Sep-15	32	49	162	No	Tangchangya	No	No	999	98.3	negative	13.2	negative	negative	thick	0	0	9-Sep-15	13-Sep-15	0.594697	1	0	0
310	2	24-Aug-15	52	39	152	No	Tangchangya	No	No	999	97	negative	12.5	negative	negative	thick	0	0	25-Aug-15	27-Aug-15	0.53920001	0	0	0
413	1	25-Aug-15	35	45	157	No	Tangchangya	No	No	999	96.3	negative	13	negative	negative	thick	0	0	26-Aug-15	29-Aug-15	0.67384613	0	0	0
1208	2	8-Sep-15	19	46	156	No	Tangchangya	No	No	999	97.4	negative	12	negative	negative	thick	0	0	9-Sep-15	9-Sep-15	0.86666667	0	0	0
409	2	25-Aug-15	31	42	150	No	Tangchangya	No	No	999	96.1	negative	13.5	negative	negative	thick	0	0	26-Aug-15	29-Aug-15	0.35555556	1	12	0
401	2	25-Aug-15	12	20	116	1	Tangchangya	No	1	RDT	102	Pf	10.4	negative	negative	thick	0	0	26-Aug-15	29-Aug-15	0.8644231	0	0	1
407	1	25-Aug-15	10	28	129	No	Tangchangya	No	No	999	97	negative	13.4	negative	negative	thick	0	0	26-Aug-15	29-Aug-15	0.5492537	0	0	0
304	2	24-Aug-15	31	40	148	No	Tangchangya	No	No	999	96	negative	14.4	negative	negative	thick	0	0	25-Aug-15	27-Aug-15	0.54791665	1	0	0
1209	2	8-Sep-15	52	50	138	No	Tangchangya	No	No	999	98	negative	13.8	negative	negative	thick	0	0	9-Sep-15	9-Sep-15	0.83913046	0	0	0
1218	2	8-Sep-15	10	27	131	No	Tangchangya	No	No	999	98.3	negative	13.8	negative	negative	thick	0	0	9-Sep-15	13-Sep-15	0.21086957	1	0	0
404	1	25-Aug-15	39	47	163	No	Tangchangya	No	No	999	97	negative	15.1	negative	negative	thick	0	0	26-Aug-15	29-Aug-15	0.49602649	0	0	0
302	2	24-Aug-15	26	53	148	No	Tangchangya	No	No	999	96	negative	13.4	negative	negative	thick	0	0	25-Aug-15	27-Aug-15	0.73059702	0	0	0
1308	1	12-Sep-15	32	56	164	No	Tangchangya	No	No	999	97	negative	15.8	negative	negative	thick	0	0	13-Sep-15	13-Sep-15	0.39556962	0	0	0
313	2	24-Aug-15	10	21	124	No	Tangchangya	No	No	999	96	negative	11.3	negative	negative	thick	0	0	25-Aug-15	27-Aug-15	0.8318584	0	0	0
1221	2	8-Sep-15	14	43	148	No	Tangchangya	No	No	999	98.2	negative	13.4	negative	negative	thick	0	0	9-Sep-15	13-Sep-15	0.79626864	0	0	0
311	2	24-Aug-15	33	50	152	No	Tangchangya	No	No	999	96	negative	11.6	negative	negative	thick	0	0	25-Aug-15	27-Aug-15	0.66551727	0	0	0
420	1	25-Aug-15	21	47	163	No	Tangchangya	No	No	999	98.3	negative	17.4	negative	negative	thick	0	0	26-Aug-15	29-Aug-15	0.33620688	0	0	0
410	2	25-Aug-15	12	19	121	No	Tangchangya	No	No	999	98	negative	12.7	negative	negative	thick	0	0	26-Aug-15	29-Aug-15	0.25275591	1	0	0
308	2	24-Aug-15	18	59	163	No	Tangchangya	No	No	999	95	negative	13.1	negative	negative	thick	0	0	25-Aug-15	27-Aug-15	0.2351145	1	0	0
305	2	24-Aug-15	25	39	159	No	Tangchangya	No	No	999	97.4	negative	12.6	negative	negative	thick	0	0	25-Aug-15	27-Aug-15	0.59761906	0	0	0
415	1	25-Aug-15	5	15	106	No	Tangchangya	No	No	999	96.3	negative	11.6	negative	negative	thick	0	0	26-Aug-15	29-Aug-15	0.93879312	0	0	0
421	1	25-Aug-15	19	38	152	No	Tangchangya	No	No	999	97.3	negative	15.7	negative	negative	thick	0	0	26-Aug-15	29-Aug-15	0.43949044	0	0	0
1304	1	12-Sep-15	12	25	134	No	Tangchangya	No	No	999	98	negative	12.4	negative	negative	thick	0	0	13-Sep-15	13-Sep-15	0.058064517	1	11	0
1312	1	12-Sep-15	50	54	162	No	Tangchangya	No	No	999	97	negative	15.4	negative	negative	thick	0	0	13-Sep-15	13-Sep-15	0.47012988	0	0	0
1323	2	12-Sep-15	35	42	144	No	Tangchangya	No	No	999	97	negative	13.5	negative	negative	thick	0	0	13-Sep-15	14-Sep-15	0.61925924	1	0	0
314	2	24-Aug-15	41	46	156	No	Tangchangya	No	No	999	97	negative	11.3	negative	negative	thick	0	0	25-Aug-15	27-Aug-15	0.69026548	0	0	0
408	1	25-Aug-15	55	45	169	No	Tangchangya	No	No	999	97	negative	14	negative	negative	thick	0	0	26-Aug-15	29-Aug-15	0.51857144	1	0	0
1305	2	12-Sep-15	40	47	158	No	Tangchangya	No	No	999	97	negative	13.5	negative	negative	thick	0	0	13-Sep-15	13-Sep-15	0.52222222	0	0	0
419	1	25-Aug-15	66	45	155	No	Tangchangya	No	No	999	97.3	negative	15.2	negative	negative	thick	0	0	26-Aug-15	29-Aug-15	0.034868423	1	11	0
306	2	24-Aug-15	36	42	144	No	Tangchangya	No	No	999	98.5	negative	9.7	negative	negative	thick	0	0	25-Aug-15	27-Aug-15	0.5989691	0	0	0
1303	1	12-Sep-15	17	47	169	No	Tangchangya	No	No	999	97	negative	13.4	negative	negative	thick	0	0	13-Sep-15	13-Sep-15	0.4216418	0	0	0
322	1	24-Aug-15	18	53	165	No	Tangchangya	No	No	999	96	negative	13.5	negative	negative	thick	0	0	25-Aug-15	27-Aug-15	0.59851849	0	0	0
1318	1	12-Sep-15	36	51	164	No	Tangchangya	No	No	999	98	negative	15.1	negative	negative	thick	0	0	13-Sep-15	14-Sep-15	0.67682117	1	0	0
318	2	24-Aug-15	19	40	138	No	Tangchangya	No	No	999	96	Pf	13.2	Pf	negative	thick	16	0	25-Aug-15	27-Aug-15	0.88333333	0	0	3
316	1	24-Aug-15	16	46	163	No	Tangchangya	No	No	999	97	negative	12.1	negative	negative	thick	0	0	25-Aug-15	27-Aug-15	0.58925623	0	0	0
1324	1	12-Sep-15	26	53	173	No	Tangchangya	No	No	999	97	negative	15.9	negative	negative	thick	0	0	13-Sep-15	14-Sep-15	0.3836478	0	0	0
417	2	25-Aug-15	49	40	144	No	Tangchangya	No	No	999	96.3	negative	13.6	negative	negative	thick	0	0	26-Aug-15	29-Aug-15	0.54926473	0	0	0
319	1	24-Aug-15	19	45	163	No	Tangchangya	No	No	999	95.4	negative	15.3	negative	negative	thick	0	0	25-Aug-15	27-Aug-15	0.36013073	0	0	0
303	2	24-Aug-15	34	36	145	No	Tangchangya	No	No	999	97.3	negative	12.2	negative	negative	thick	0	0	25-Aug-15	27-Aug-15	0.67868853	0	0	0
414	1	25-Aug-15	15	48	160	No	Tangchangya	No	No	999	97	negative	14.9	negative	negative	thick	0	0	26-Aug-15	29-Aug-15	0.24966443	1	0	1
1223	2	8-Sep-15	56	54	150	No	Tangchangya	No	No	999	98.3	negative	12.8	negative	negative	thick	0	0	9-Sep-15	13-Sep-15	0.61796874	0	0	0
1309	2	12-Sep-15	19	38	148	No	Tangchangya	No	No	999	96	negative	14.4	negative	negative	thick	0	0	13-Sep-15	13-Sep-15	0.22222222	1	0	0
1306	1	12-Sep-15	6	19	117	No	Tangchangya	No	No	999	98	negative	12.5	negative	negative	thick	0	0	13-Sep-15	13-Sep-15	0.66000003	0	0	0
1217	1	8-Sep-15	11	38	148	No	Tangchangya	No	No	999	97.2	negative	13	negative	negative	thick	0	0	9-Sep-15	13-Sep-15	0.97692305	0	0	0
1321	1	12-Sep-15	35	65	154	No	Tangchangya	No	No	999	98	negative	16	negative	negative	thick	0	0	13-Sep-15	14-Sep-15	0.26499999	1	0	0
307	1	24-Aug-15	14	44	153	No	Tangchangya	No	No	999	96.5	negative	14.5	negative	negative	thick	0	0	25-Aug-15	27-Aug-15	0.48551723	0	0	0
315	1	24-Aug-15	46	45	165	No	Tangchangya	No	No	999	97	negative	13.3	negative	negative	thick	0	0	25-Aug-15	27-Aug-15	0.52105266	0	0	0
402	1	25-Aug-15	10	20	123	No	Tangchangya	No	No	999	96	negative	12.4	negative	negative	thick	0	0	26-Aug-15	29-Aug-15	0.77177417	0	0	0
1214	2	8-Sep-15	10	24	130	No	Tangchangya	No	No	999	98	negative	12.4	negative	negative	thick	0	0	9-Sep-15	9-Sep-15	0.47258064	0	0	0
1326	1	12-Sep-15	32	76	178	No	Tangchangya	No	No	999	97	negative	13.5	negative	negative	thick	0	0	13-Sep-15	14-Sep-15	0.11333334	1	11	1
1222	1	8-Sep-15	21	48	160	No	Tangchangya	No	No	999	97.1	negative	14.3	negative	negative	thick	0	0	9-Sep-15	13-Sep-15	0.38461539	1	0	0
317	2	24-Aug-15	14	43	149	No	Tangchangya	No	No	999	96	negative	11.4	negative	negative	thick	0	0	25-Aug-15	27-Aug-15	0.82894737	0	0	0
1310	2	12-Sep-15	39	49	148	No	Tangchangya	No	No	999	98	negative	14.6	negative	negative	thick	0	0	13-Sep-15	13-Sep-15	0.45068493	0	0	0
1225	2	8-Sep-15	31	46	151	No	Tangchangya	No	No	999	98.1	negative	12.8	negative	negative	thick	0	0	9-Sep-15	13-Sep-15	0.036718749	1	11	0
1320	1	12-Sep-15	6	14	111	No	Tangchangya	No	No	999	98	negative	13.6	negative	negative	thick	0	0	13-Sep-15	14-Sep-15	0.51691175	0	0	0
422	2	25-Aug-15	7	15	110	No	Tangchangya	No	No	999	97.6	negative	10.5	negative	negative	thick	0	0	26-Aug-15	29-Aug-15	1.1447619	0	0	0
1301	1	12-Sep-15	71	47	168	No	Tangchangya	No	No	999	97	negative	11.3	negative	negative	thick	0	0	13-Sep-15	13-Sep-15	0.056637168	1	11	0
1213	1	8-Sep-15	10	26	132	No	Tangchangya	No	No	999	97	negative	12.5	negative	negative	thick	0	0	9-Sep-15	9-Sep-15	0.58399999	0	0	0
1330	1	12-Sep-15	13	48	164	No	Tangchangya	No	No	999	98	negative	13.4	negative	negative	thick	0	0	13-Sep-15	13-Sep-15	0.054477613	1	11	0
1215	2	8-Sep-15	11	30	140	No	Tangchangya	No	No	999	97.3	negative	12.6	negative	negative	thick	0	0	9-Sep-15	9-Sep-15	0.38650793	1	0	0
403	2	25-Aug-15	7	19	116	No	Tangchangya	No	No	999	97	negative	11.9	negative	negative	thick	0	0				0	0	0
1313	1	12-Sep-15	68	42	153	No	Tangchangya	No	No	999	96	negative	14.7	negative	negative	thick	0	0	13-Sep-15	13-Sep-15	0.078911565	1	0	0
1202	2	8-Sep-15	44	48	154	No	Tangchangya	No	No	999	97	negative	12.2	negative	negative	thick	0	0	9-Sep-15	9-Sep-15	0.68606555	0	0	0
301	1	24-Aug-15	19	47	164	No	Tangchangya	No	No	999	96	negative	14.8	negative	negative	thick	0	0	25-Aug-15	27-Aug-15	0.36486486	0	0	0
1205	2	8-Sep-15	29	50	154	No	Tangchangya	No	No	999	97.2	negative	14	negative	negative	thick	0	0	9-Sep-15	9-Sep-15	0.31928572	1	0	0
1325	1	12-Sep-15	29	50	164	No	Tangchangya	No	No	999	98	negative	14.3	negative	negative	thick	0	0	13-Sep-15	14-Sep-15	0.78811187	0	0	0
320	1	24-Aug-15	35	46	164	No	Tangchangya	No	No	999	97	negative	11.3	negative	negative	thick	0	0	25-Aug-15	27-Aug-15	1.1672566	0	0	0
418	2	25-Aug-15	14	29	135	No	Tangchangya	No	No	999	96	negative	11.2	negative	negative	thick	0	0	26-Aug-15	29-Aug-15	0.44017857	0	0	0
1201	2	8-Sep-15	34	54	151	No	Tangchangya	No	No	999	96.5	negative	12.3	negative	negative	thick	0	0	9-Sep-15	9-Sep-15	0.77317071	0	0	0
1315	1	12-Sep-15	34	55	159	No	Tangchangya	No	No	999	98	negative	16	negative	negative	thick	0	0	13-Sep-15	14-Sep-15	0.72687501	0	0	0
1211	1	8-Sep-15	42	59	165	No	Tangchangya	No	No	999	98	negative	13.7	negative	negative	thick	0	0	9-Sep-15	9-Sep-15	0.85547447	0	0	0
1327	1	12-Sep-15	12	44	162	No	Tangchangya	No	No	999	97	negative	13.7	negative	negative	thick	0	0	13-Sep-15	14-Sep-15	0.69270074	0	0	0
412	2	25-Aug-15	9	33	146	No	Tangchangya	No	No	999	97	negative	12	negative	negative	thick	0	0	26-Aug-15	29-Aug-15	0.55583334	0	0	0
411	2	25-Aug-15	27	37	144	No	Tangchangya	No	No	999	95	negative	12.5	negative	negative	thick	0	0	26-Aug-15	29-Aug-15	0.73519999	0	0	0
1216	2	8-Sep-15	9	34	138	No	Tangchangya	No	No	999	98.2	negative	12.7	negative	negative	thick	0	0	9-Sep-15	13-Sep-15	0.792126	0	0	0
1311	2	12-Sep-15	54	45	157	No	Tangchangya	No	No	999	97	negative	12.3	negative	negative	thick	0	0	13-Sep-15	13-Sep-15	0.2292683	1	0	0
1204	2	8-Sep-15	46	47	148	No	Tangchangya	No	No	999	97	negative	13.2	negative	negative	thick	0	0	9-Sep-15	9-Sep-15	0.10075758	1	11	0
309	2	24-Aug-15	7	18	119	No	Tangchangya	No	No	999	98.5	negative	10.9	negative	negative	thick	0	0	25-Aug-15	27-Aug-15	1.0844036	0	0	0
1212	2	8-Sep-15	31	30	143	No	Tangchangya	No	No	999	97.5	negative	8.1	negative	negative	thick	0	0	9-Sep-15	9-Sep-15	1.7925926	1	12	0
1307	2	12-Sep-15	32	39	147	No	Tangchangya	No	No	999	97	negative	12.4	negative	negative	thick	0	0	13-Sep-15	13-Sep-15	0.68306452	0	0	0
1319	1	12-Sep-15	21	49	168	No	Tangchangya	No	No	999	98	negative	14.8	negative	negative	thick	0	0	13-Sep-15	14-Sep-15	0.53175676	0	0	0
1206	2	8-Sep-15	46	51	143	No	Tangchangya	No	No	999	98	negative	15	negative	negative	thick	0	0	9-Sep-15	9-Sep-15	0.40733334	0	0	0
1210	2	8-Sep-15	36	45	150	No	Tangchangya	No	No	999	98.3	negative	13.2	negative	negative	thick	0	0	9-Sep-15	9-Sep-15	0.46969697	1	0	0
405	2	25-Aug-15	6	15	107	No	Tangchangya	No	No	999	96	negative	13.3	negative	negative	thick	0	0	26-Aug-15	29-Aug-15	0.44436091	1	0	0
1207	2	8-Sep-15	27	49	148	No	Tangchangya	No	No	999	98	negative	14.1	negative	negative	thick	0	0	9-Sep-15	9-Sep-15	0.63120568	0	0	0
312	1	24-Aug-15	51	42	148	No	Tangchangya	No	No	999	96	negative	12.3	negative	negative	thick	0	0	25-Aug-15	27-Aug-15	1.0512195	0	0	0
416	2	25-Aug-15	30	50	160	No	Tangchangya	No	No	999	98.1	negative	11.3	negative	negative	thick	0	0	26-Aug-15	29-Aug-15	0.53097343	0	0	0
1203	2	8-Sep-15	22	43	150	No	Tangchangya	No	No	999	98	negative	12.5	negative	negative	thick	0	0	9-Sep-15	9-Sep-15	0.87440002	0	0	0
1219	2	8-Sep-15	32	44	149	No	Tangchangya	No	No	999	97	negative	8.6	negative	negative	thick	0	0	9-Sep-15	13-Sep-15	1.3267442	1	12	0
1329	1	12-Sep-15	30	50	155	No	Tangchangya	No	No	999	97	negative	15.4	negative	negative	thick	0	0	13-Sep-15	14-Sep-15	0.35129869	0	0	0
321	2	24-Aug-15	25	44	146	No	Tangchangya	No	No	999	97.3	negative	12.4	negative	negative	thick	0	0	25-Aug-15	27-Aug-15	0.27983871	1	0	0
1314	1	12-Sep-15	70	50	162	No	Tangchangya	No	No	999	96	negative	19.1	negative	negative	thick	0	0	13-Sep-15	13-Sep-15	0.27172774	0	0	0
1322	1	12-Sep-15	16	36	157	No	Tangchangya	No	No	999	98	negative	14.8	negative	negative	thick	0	0	13-Sep-15	14-Sep-15	0.29932433	1	0	0
2615	1	14-Nov-15	43	52	160	No	Chak	No	No	999	98.1	negative	13.5	negative	negative	thick	0	0	15-Nov-15	18-Nov-15	0.09407407	1	11	0
2635	2	14-Nov-15	60	56	144	No	Chak	No	No	999	98	negative	14	negative	negative	thick	0	0	15-Nov-15	18-Nov-15	0.60500002	0	0	0
2651	1	14-Nov-15	52	56	157	No	Chak	No	No	999	97	negative	12.9	negative	negative	thick	0	0	15-Nov-15	19-Nov-15	0.51937985	0	0	0
2672	2	14-Nov-15	28	43	142	No	Chak	No	No	999	97	negative	14.1	negative	negative	thick	0	0	15-Nov-15	19-Nov-15	0.33404255	1	12	0
2815	1	11-Jan-16	18	51	118	No	Chak	No	No	999	97	negative	14.8	negative	negative	thick	0	0	12-Jan-16	13-Jan-16	0	1	11	0
2628	2	14-Nov-15	45	69	155	No	Chak	No	No	999	98	negative	11.7	negative	negative	thick	0	0	15-Nov-15	18-Nov-15	0.23931624	1	11	0
2648	2	14-Nov-15	58	40	143	No	Chak	No	No	999	97	negative	11.6	negative	negative	thick	0	0	15-Nov-15	19-Nov-15	0.56293106	0	0	0
2661	2	14-Nov-15	26	60	156	No	Chak	No	No	999	97	negative	12	negative	negative	thick	0	0	15-Nov-15	19-Nov-15	0.26249999	1	12	0
2667	2	14-Nov-15	50	41	146	No	Chak	No	No	999	98	negative	12.5	negative	negative	thick	0	0	15-Nov-15	19-Nov-15	0.078400001	1	12	0
2813	2	11-Jan-16	30	45	156	No	Chak	No	No	999	97	negative	12.3	negative	negative	thick	0	0	12-Jan-16	13-Jan-16	0.61463416	0	0	0
2624	1	14-Nov-15	45	55	161	No	Chak	No	No	999	97	negative	12.3	negative	negative	thick	0	0	15-Nov-15	18-Nov-15	0.86747968	0	0	0
2808	2	11-Jan-16	54	62	155	No	Chak	No	No	999	97	negative	13.1	negative	negative	thick	0	0	12-Jan-16	12-Jan-16	0.58320612	0	0	0
2603	2	14-Nov-15	30	46	150	No	Chak	No	No	999	98	negative	11.5	negative	negative	thick	0	0	15-Nov-15	17-Nov-15	0.71217394	0	0	0
2602	1	14-Nov-15	49	53	167	No	Chak	No	No	999	98	negative	12.2	negative	negative	thick	0	0	15-Nov-15	17-Nov-15	0.60245901	0	0	0
2660	2	14-Nov-15	23	60	152	No	Chak	No	No	999	97	negative	11.8	negative	negative	thick	0	0	15-Nov-15	19-Nov-15	0.60677963	0	0	0
2680	1	14-Nov-15	27	57	167	No	Chak	No	No	999	98.2	negative	14.7	negative	negative	thick	0	0	15-Nov-15	19-Nov-15	0.014285714	1	11	0
2641	2	14-Nov-15	70	38	141	No	Chak	No	No	999	97	negative	12.3	negative	negative	thick	0	0	15-Nov-15	19-Nov-15	0.5593496	0	0	0
2623	1	14-Nov-15	35	55	164	No	Chak	No	No	999	97	negative	14	negative	negative	thick	0	0	15-Nov-15	18-Nov-15	0.32285714	1	0	0
2670	2	14-Nov-15	40	42	147	No	Chak	No	No	999	97.4	negative	13.6	negative	negative	thick	0	0	15-Nov-15	19-Nov-15	0.22941177	1	12	0
2627	2	14-Nov-15	35	56	146	No	Chak	No	No	999	97.2	negative	12.7	negative	negative	thick	0	0	15-Nov-15	18-Nov-15	0.47322834	1	12	0
2655	1	14-Nov-15	28	53	166	No	Chak	No	No	999	98	negative	14.2	negative	negative	thick	0	0	15-Nov-15	19-Nov-15	0.40563381	0	0	0
2664	1	14-Nov-15	32	60	154	No	Chak	No	No	999	97	negative	16.8	negative	negative	thick	0	0	15-Nov-15	19-Nov-15	0.33988094	0	0	0
2823	2	11-Jan-16	39	60	144	No	Chak	No	No	999	96	negative	12.6	negative	negative	thick	0	0	12-Jan-16	13-Jan-16	0.16190477	1	0	0
2678	1	14-Nov-15	13	53	162	No	Chak	No	No	999	97	negative	12.2	negative	negative	thick	0	0	15-Nov-15	19-Nov-15	0.03852459	1	11	0
2668	2	14-Nov-15	43	44	141	No	Chak	No	No	999	97	negative	13.2	negative	negative	thick	0	0	15-Nov-15	19-Nov-15	0.24242425	1	12	0
2608	2	14-Nov-15	40	63	150	No	Chak	No	No	999	98.3	negative	11.8	negative	negative	thick	0	0	15-Nov-15	17-Nov-15	0.37966102	1	12	0
2812	2	11-Jan-16	20	51	153	No	Chak	No	No	999	97	negative	10.8	negative	negative	thick	0	0	12-Jan-16	12-Jan-16	0.68240738	0	0	0
2657	2	14-Nov-15	68	46	144	No	Chak	No	No	999	97	negative	12.9	negative	negative	thick	0	0	15-Nov-15	19-Nov-15	0.67364341	0	0	0
2632	2	14-Nov-15	45	45	142	No	Chak	No	No	999	98.1	negative	11.5	negative	negative	thick	0	0	15-Nov-15	18-Nov-15	0.68869567	1	0	0
2669	2	14-Nov-15	50	40	147	No	Chak	No	No	999	97	negative	11.9	negative	negative	thick	0	0	15-Nov-15	19-Nov-15	0.086554624	1	12	0
2816	1	11-Jan-16	15	55	161	No	Chak	No	No	999	96	negative	13.8	negative	negative	thick	0	0	12-Jan-16	13-Jan-16	0.060869563	1	11	0
2633	1	14-Nov-15	63	50	163	No	Chak	No	No	999	98	negative	11.7	negative	negative	thick	0	0	15-Nov-15	18-Nov-15	0.30854702	1	0	0
2617	1	14-Nov-15	8	27	122	No	Chak	No	No	999	98	negative	13.5	negative	negative	thick	0	0	15-Nov-15	18-Nov-15	0.056296296	1	11	0
2811	1	11-Jan-16	39	70	168	No	Chak	No	No	999	98	negative	14.8	negative	negative	thick	0	0	12-Jan-16	12-Jan-16	0.090540543	1	11	0
2675	1	14-Nov-15	41	55	165	No	Chak	No	No	999	97	negative	14.1	negative	negative	thick	0	0	15-Nov-15	19-Nov-15	0	1	11	0
2673	1	14-Nov-15	30	50	163	No	Chak	No	No	999	97	negative	16	negative	negative	thick	0	0	15-Nov-15	19-Nov-15	0.34125	0	0	0
2809	2	11-Jan-16	63	50	144	No	Chak	No	No	999	96	negative	11.6	negative	negative	thick	0	0	12-Jan-16	12-Jan-16	0.2	1	0	0
2814	2	11-Jan-16	60	47	150	No	Chak	No	No	999	96	negative	12.1	negative	negative	thick	0	0	12-Jan-16	13-Jan-16	0.059504133	1	0	0
2665	2	14-Nov-15	30	46	149	No	Chak	No	No	999	97	negative	14.3	negative	negative	thick	0	0	15-Nov-15	19-Nov-15	0.313986	1	0	0
2638	2	14-Nov-15	60	46	150	No	Chak	No	No	999	97.2	negative	13.3	negative	negative	thick	0	0	15-Nov-15	18-Nov-15	0.45639098	0	0	0
2622	1	14-Nov-15	78	42	150	No	Chak	No	No	999	97	negative	13.9	negative	negative	thick	0	0	15-Nov-15	18-Nov-15	0.003597122	1	11	0
2604	1	14-Nov-15	32	62	160	No	Chak	No	No	999	98.2	negative	14.4	negative	negative	thick	0	0	15-Nov-15	17-Nov-15	0.57916665	1	0	0
2601	2	14-Nov-15	52	43	135	No	Chak	No	No	999	97	negative	14	negative	negative	thick	0	0	15-Nov-15	17-Nov-15	0.37071428	0	0	0
2609	2	14-Nov-15	65	46	140	No	Chak	No	No	999	97.3	negative	10.6	negative	negative	thick	0	0	15-Nov-15	17-Nov-15	0.15283018	1	12	0
2652	2	14-Nov-15	24	47	157	No	Chak	No	No	999	97	negative	11.8	negative	negative	thick	0	0	15-Nov-15	19-Nov-15	0.29576272	1	12	0
2662	1	14-Nov-15	35	70	171	No	Chak	No	No	999	98.3	negative	13.5	negative	negative	thick	0	0	15-Nov-15	19-Nov-15	0.58740741	1	0	0
2630	2	14-Nov-15	16	53	152	No	Chak	No	No	999	97.2	negative	13.4	negative	negative	thick	0	0	15-Nov-15	18-Nov-15	0.36194029	1	12	0
2605	2	14-Nov-15	45	47	140	No	Chak	No	No	999	98	negative	12.1	negative	negative	thick	0	0	15-Nov-15	17-Nov-15	0.52975208	0	0	0
2659	2	14-Nov-15	25	45	160	No	Chak	No	No	999	97.3	negative	11.9	negative	negative	thick	0	0	15-Nov-15	19-Nov-15	0.32352942	1	12	0
2807	1	11-Jan-16	16	56	165	No	Chak	No	No	999	97	negative	16.2	negative	negative	thick	0	0	12-Jan-16	12-Jan-16	0.029629629	1	11	0
2658	2	14-Nov-15	45	74	151	No	Chak	No	No	999	98	negative	11.3	negative	negative	thick	0	0	15-Nov-15	19-Nov-15	0.000884956	1	11	0
2613	2	14-Nov-15	38	57	148	No	Chak	No	No	999	98.1	negative	12.6	negative	negative	thick	0	0	15-Nov-15	18-Nov-15	0.50238097	0	0	0
2681	2	14-Nov-15	66	43	150	No	Chak	No	No	999	97	negative	10	negative	negative	thick			15-Nov-15	19-Nov-15	0.498	0	0	0
2822	2	11-Jan-16	45	65	155	No	Chak	No	No	999	97	negative	10.5	negative	negative	thick	0	0	12-Jan-16	13-Jan-16	0.36000001	1	12	0
2612	2	14-Nov-15	32	40	146	No	Chak	No	No	999	97.2	negative	14.3	negative	negative	thick	0	0	15-Nov-15	17-Nov-15	0.09160839	1	12	0
2637	2	14-Nov-15	33	50	146	No	Chak	No	No	999	97.3	negative	13.4	negative	negative	thick	0	0	15-Nov-15	18-Nov-15	0.23208955	1	12	1
2653	2	14-Nov-15	27	60	154	No	Chak	No	No	999	97	negative	13.2	negative	negative	thick	0	0	15-Nov-15	19-Nov-15	0.47575757	0	0	0
2620	1	14-Nov-15	60	52	164	No	Chak	No	No	999	97	negative	7.1	negative	negative	thick	0	0	15-Nov-15	18-Nov-15	2.156338	1	0	0
2611	2	14-Nov-15	35	53	152	No	Chak	No	No	999	97.1	negative	10.8	negative	negative	thick	0	0	15-Nov-15	17-Nov-15	0.42685184	1	12	0
2810	1	11-Jan-16	32	74	164	No	Chak	No	No	999	96	negative	13	negative	negative	thick	0	0	12-Jan-16	12-Jan-16	0.72692305	1	0	0
2646	2	14-Nov-15	35	43	153	No	Chak	No	No	999	97	negative	12.1	negative	negative	thick	0	0	15-Nov-15	19-Nov-15	0.29421487	1	12	0
2614	2	14-Nov-15	40	40	140	No	Chak	No	No	999	98	negative	13.8	negative	negative	thick	0	0	15-Nov-15	18-Nov-15	0.31594202	1	12	0
2618	1	14-Nov-15	40	50	156	No	Chak	No	No	999	97.2	negative	12.9	negative	negative	thick	0	0	15-Nov-15	18-Nov-15	0.72480619	0	0	0
2649	2	14-Nov-15	35	53	156	No	Chak	No	No	999	98	negative	12	negative	negative	thick	0	0	15-Nov-15	19-Nov-15	0.65083331	0	0	0
2639	2	14-Nov-15	54	52	146	No	Chak	No	No	999	98	negative	13.3	negative	negative	thick	0	0	15-Nov-15	18-Nov-15	1.025564	0	0	0
2677	2	14-Nov-15	42	55	153	No	Chak	No	No	999	98	negative	11.5	negative	negative	thick	0	0	15-Nov-15	19-Nov-15	0.34869567	1	0	0
2636	2	14-Nov-15	50	51	156	No	Chak	No	No	999	97.1	negative	8.2	negative	negative	thick	0	0	15-Nov-15	18-Nov-15	1.8719512	0	0	0
2621	1	14-Nov-15	58	72	162	No	Chak	No	No	999	98	negative	13	negative	negative	thick	0	0	15-Nov-15	18-Nov-15	0.58461541	0	0	0
2817	2	11-Jan-16	71	47	152	No	Chak	No	No	999	97	negative	12.7	negative	negative	thick	0	0	12-Jan-16	13-Jan-16	0.55826771	1	0	0
2676	1	14-Nov-15	12	50	152	No	Chak	No	No	999	97	negative	15	negative	negative	thick	0	0	15-Nov-15	19-Nov-15	0.5053333	0	0	0
2642	2	14-Nov-15	39	60	152	No	Chak	No	No	999	97	negative	11.8	negative	negative	thick	0	0	15-Nov-15	19-Nov-15	0	1	11	0
2606	1	14-Nov-15	33	53	160	No	Chak	No	No	999	98.1	negative	14.5	negative	negative	thick	0	0	15-Nov-15	17-Nov-15	0.081379309	1	11	0
2654	2	14-Nov-15	27	57	156	No	Chak	No	No	999	97	negative	13	negative	negative	thick	0	0	15-Nov-15	19-Nov-15	0.38615385	0	0	0
2666	2	14-Nov-15	20	51	153	No	Chak	No	No	999	97	negative	12.4	negative	negative	thick	0	0	15-Nov-15	19-Nov-15	0.73790324	0	0	0
2634	2	14-Nov-15	27	45	143	No	Chak	No	No	999	97.3	negative	14	negative	negative	thick	0	0	15-Nov-15	18-Nov-15	0.4407143	0	0	0
2679	1	14-Nov-15	72	44	153	No	Chak	No	No	999	97	negative	13.3	negative	negative	thick	0	0	15-Nov-15	19-Nov-15	0.35263157	1	0	0
2656	1	14-Nov-15	34	57	161	No	Chak	No	No	999	97	negative	16.4	negative	negative	thick	0	0	15-Nov-15	19-Nov-15	0.52499998	1	0	0
2640	2	14-Nov-15	52	51	150	No	Chak	No	No	999	97.2	negative	11.5	negative	negative	thick	0	0	15-Nov-15	18-Nov-15	0.31826088	1	12	0
2626	2	14-Nov-15	35	63	156	No	Chak	No	No	999	97	negative	13.2	negative	negative	thick	0	0	15-Nov-15	18-Nov-15	0.05378788	1	11	0
2683	1	14-Nov-15	65	57	163	No	Chak	No	No	999	97.1	negative	13.2	negative	negative	thick	0	0	15-Nov-15	19-Nov-15	0.18939394	1	0	0
2821	2	11-Jan-16	30	50	143	No	Chak	No	No	999	96	negative	12.3	negative	negative	thick	0	0	12-Jan-16	13-Jan-16	0.60243905	0	0	0
2610	2	14-Nov-15	75	47	145	No	Chak	No	No	999	97	negative	10.4	negative	negative	thick	0	0	15-Nov-15	17-Nov-15	0.022115385	1	12	0
2818	1	11-Jan-16	68	79	163	No	Chak	No	No	999	97	negative	13.8	negative	negative	thick	0	0	12-Jan-16	13-Jan-16	0.051449277	1	11	0
2644	2	14-Nov-15	32	45	150	No	Chak	No	No	999	97	negative	11.9	negative	negative	thick	0	0	15-Nov-15	19-Nov-15	0.52016807	0	0	0
2682	1	14-Nov-15	14	54	167	No	Chak	No	No	999	97.6	negative	14.2	negative	negative	thick	0	0	15-Nov-15	19-Nov-15	0.026760563	1	11	0
2650	2	14-Nov-15	47	60	157	No	Chak	No	No	999	97.5	negative	14.1	negative	negative	thick	0	0	15-Nov-15	19-Nov-15	0.50709218	0	0	0
2643	2	14-Nov-15	29	50	156	No	Chak	No	No	999	98	negative	12.4	negative	negative	thick	0	0	15-Nov-15	19-Nov-15	0.41774192	0	0	0
2619	2	14-Nov-15	54	55	157	No	Chak	No	No	999	97.1	negative	11.7	negative	negative	thick	0	0	15-Nov-15	18-Nov-15	0.011965812	1	11	0
2647	2	14-Nov-15	45	43	152	No	Chak	No	No	999	98	negative	11.3	negative	negative	thick	0	0	15-Nov-15	19-Nov-15	0.52477878	1	0	0
2631	2	14-Nov-15	35	44	135	No	Chak	No	No	999	97.2	negative	11.2	negative	negative	thick	0	0	15-Nov-15	18-Nov-15	0.62767857	0	0	0
2629	2	14-Nov-15	22	43	142	No	Chak	No	No	999	97	negative	12.4	negative	negative	thick	0	0	15-Nov-15	18-Nov-15	0.5419355	1	0	0
2820	2	11-Jan-16	36	55	146	No	Chak	No	No	999	96	negative	13.2	negative	negative	thick	0	0	12-Jan-16	13-Jan-16	0.53484851	0	0	0
2645	2	14-Nov-15	37	49	150	No	Chak	No	No	999	97.1	negative	13.3	negative	negative	thick	0	0	15-Nov-15	19-Nov-15	0.53834587	0	0	0
2674	2	14-Nov-15	31	35	147	No	Chak	No	No	999	97	negative	11.5	negative	negative	thick	0	0	15-Nov-15	19-Nov-15	0.015652174	1	11	0
2671	2	14-Nov-15	25	50	153	No	Chak	No	No	999	98	negative	12.9	negative	negative	thick	0	0	15-Nov-15	19-Nov-15	0.54883718	0	0	0
2819	2	11-Jan-16	42	56	146	No	Chak	No	No	999	97	negative	13.6	negative	negative	thick	0	0	12-Jan-16	13-Jan-16	0.3389706	1	0	2
2616	2	14-Nov-15	38	64	156	No	Chak	No	No	999	98.4	negative	11.5	negative	negative	thick	0	0	15-Nov-15	18-Nov-15	0.52173913	0	0	0
2663	1	14-Nov-15	52	57	162	No	Chak	No	No	999	98	negative	13.9	negative	negative	thick	0	0	15-Nov-15	19-Nov-15	0.41870505	0	0	0
2607	2	14-Nov-15	70	52	148	No	Chak	No	No	999	98	negative	11.4	negative	negative	thick	0	0	15-Nov-15	17-Nov-15	0.41842106	1	0	0
2625	2	14-Nov-15	53	45	149	No	Chak	No	No	999	97	negative	12.9	negative	negative	thick	0	0	15-Nov-15	18-Nov-15	0.059689924	1	11	0
2129	1	25-Oct-15	11	27	135	No	Bengali	No	No	999	97	negative	13.1	negative	negative	thick	0	0	26-Oct-15	27-Oct-15	0.46106869	1	0	0
2150	2	25-Oct-15	29	38	140	No	Bengali	No	No	999	97.3	negative	14.2	negative	negative	thick	0	0	26-Oct-15	28-Oct-15	0.58380282	0	0	0
2119	1	25-Oct-15	7	17	107	No	Bengali	No	No	999	97	negative	12	negative	negative	thick	0	0	26-Oct-15	27-Oct-15	0.31333333	1	0	0
2140	1	25-Oct-15	32	55	164	No	Bengali	No	No	999	97	negative	13	negative	negative	thick	0	0	26-Oct-15	28-Oct-15	0.47692308	0	0	0
2223	2	26-Oct-15	36	51	158	No	Bengali	No	No	999	98	negative	12.9	negative	negative	thick	0	0	27-Oct-15	29-Oct-15	0.030232558	1	0	0
2241	2	26-Oct-15	14	40	150	No	Bengali	No	No	999	98	negative	13.5	negative	negative	thick	0	0	27-Oct-15	1-Nov-15	0.3562963	1	0	0
2115	1	25-Oct-15	17	49	164	No	Bengali	No	No	999	97	negative	15.8	negative	negative	thick	0	0	26-Oct-15	27-Oct-15	0.31392404	0	0	0
2131	1	25-Oct-15	34	52	153	No	Bengali	No	No	999	98	negative	13.7	negative	negative	thick	0	0	26-Oct-15	27-Oct-15	0.26788321	1	0	0
2134	2	25-Oct-15	40	46	143	No	Bengali	No	No	999	97	negative	13.2	negative	negative	thick	0	0	26-Oct-15	28-Oct-15	0.53712124	1	0	0
2110	1	25-Oct-15	65	44	152	No	Bengali	No	No	999	97	negative	13.8	negative	negative	thick	0	0	26-Oct-15	27-Oct-15	0.35289854	1	0	0
2120	2	25-Oct-15	40	55	156	No	Bengali	No	No	999	98.2	negative	14.4	negative	negative	thick	0	0	26-Oct-15	27-Oct-15	0.32916668	1	0	0
2232	2	26-Oct-15	10	27	140	No	Bengali	No	No	999	97.1	negative	11.1	negative	negative	thick	0	0	27-Oct-15	1-Nov-15	0.63783783	0	0	0
2149	1	25-Oct-15	51	58	167	No	Bengali	No	No	999	98	negative	13.6	negative	negative	thick	0	0	26-Oct-15	28-Oct-15	0.40808824	0	0	0
2216	2	26-Oct-15	27	50	159	No	Bengali	No	No	999	98	negative	15.5	negative	negative	thick	0	0	27-Oct-15	28-Oct-15	0.28580645	1	0	0
2237	2	26-Oct-15	25	51	148	No	Bengali	No	No	999	98	negative	12.9	negative	negative	thick	0	0	27-Oct-15	1-Nov-15	0.3612403	1	0	0
2222	1	26-Oct-15	32	58	170	No	Bengali	No	No	999	98	negative	14.5	negative	negative	thick	0	0	27-Oct-15	29-Oct-15	0.33793104	1	0	0
2145	1	25-Oct-15	28	55	169	No	Bengali	No	No	999	98	negative	15.4	negative	negative	thick	0	0	26-Oct-15	28-Oct-15	0.38506493	0	0	0
2207	2	26-Oct-15	30	42	152	No	Bengali	No	No	999	98	negative	13	negative	negative	thick	0	0	27-Oct-15	28-Oct-15	0.56538463	0	0	0
2125	2	25-Oct-15	30	36	150	No	Bengali	No	No	999	97	negative	10.3	negative	negative	thick	0	0	26-Oct-15	27-Oct-15	0.88932037	0	0	0
2101	2	25-Oct-15	22	41	150	No	Bengali	No	No	999	98	negative	13.6	negative	negative	thick	0	0	26-Oct-15	27-Oct-15	0.74558824	0	0	0
2228	2	26-Oct-15	17	44	160	No	Bengali	No	No	999	97	negative	11.2	negative	negative	thick	0	0	27-Oct-15	1-Nov-15	0.59285712	0	0	0
2217	2	26-Oct-15	13	38	144	No	Bengali	No	No	999	97	negative	12.6	negative	negative	thick	0	0	27-Oct-15	28-Oct-15	0.28333333	1	0	0
2132	2	25-Oct-15	40	37	140	No	Bengali	No	No	999	97	negative	12.2	negative	negative	thick	0	0	26-Oct-15	27-Oct-15	0.54262292	0	0	0
2147	1	25-Oct-15	42	62	162	No	Bengali	No	No	999	97	negative	14.3	negative	negative	thick	0	0	26-Oct-15	28-Oct-15	0.63426572	1	0	0
2128	1	25-Oct-15	11	19	123	No	Bengali	No	No	999	97	negative	14.3	negative	negative	thick	0	0	26-Oct-15	27-Oct-15	0.36293706	0	0	0
2243	1	26-Oct-15	9	18	116	No	Bengali	No	No	999	97	negative	12.6	negative	negative	thick	0	0	27-Oct-15	1-Nov-15	0.42063493	0	0	0
2236	2	26-Oct-15	40	55	148	No	Bengali	No	No	999	98	negative	11.7	negative	negative	thick	0	0	27-Oct-15	1-Nov-15	0.93504274	1	0	0
2226	1	26-Oct-15	7	11	112	No	Bengali	No	No	999	97	negative	11.8	negative	negative	thick	0	0	27-Oct-15	29-Oct-15	0.63644069	0	0	0
2118	1	25-Oct-15	11	32	145	No	Bengali	No	No	999	98	negative	12.8	negative	negative	thick	0	0	26-Oct-15	27-Oct-15	0.6640625	0	0	0
2203	2	26-Oct-15	55	42	151	No	Bengali	No	No	999	97	negative	11.4	negative	negative	thick	0	0	27-Oct-15	28-Oct-15	0.23596491	1	31	0
2201	1	26-Oct-15	18	72	168	No	Bengali	No	No	999	98	negative	13.5	negative	negative	thick	0	0	27-Oct-15	28-Oct-15	0.29851851	1	0	0
2152	1	25-Oct-15	38	45	165	No	Bengali	No	No	999	98	negative	13.1	negative	negative	thick	0	0	26-Oct-15	28-Oct-15	0.79923666	0	0	0
2220	2	26-Oct-15	25	49	154	No	Bengali	No	No	999	98	negative	12.6	negative	negative	thick	0	0	27-Oct-15	29-Oct-15	0.43730158	0	0	0
2206	2	26-Oct-15	55	54	154	No	Bengali	No	No	999	97.2	negative	8.6	negative	negative	thick	0	0	27-Oct-15	28-Oct-15	1.5151163	0	0	0
2148	2	25-Oct-15	33	52	147	No	Bengali	No	No	999	97.2	negative	13.4	negative	negative	thick	0	0	26-Oct-15	28-Oct-15	0.39626867	0	0	0
2144	2	25-Oct-15	23	38	150	No	Bengali	No	No	999	98	negative	13.1	negative	negative	thick	0	0	26-Oct-15	28-Oct-15	0.59618318	1	0	0
2142	2	25-Oct-15	11	23	144	No	Bengali	No	No	999	97.1	negative	12.3	negative	negative	thick	0	0	26-Oct-15	28-Oct-15	0.74146342	0	0	0
2139	1	25-Oct-15	32	69	160	No	Bengali	No	No	999	98	negative	15.5	negative	negative	thick	0	0	26-Oct-15	28-Oct-15	0.21483871	1	0	0
2137	2	25-Oct-15	24	49	150	No	Bengali	No	No	999	97	negative	13.4	negative	negative	thick	0	0	26-Oct-15	28-Oct-15	0.31567165	1	0	0
2136	2	25-Oct-15	24	46	148	No	Bengali	No	No	999	97	negative	12.5	negative	negative	thick	0	0	26-Oct-15	28-Oct-15	0.54479998	0	0	0
2127	1	25-Oct-15	28	63	153	No	Bengali	No	No	999	98	negative	15.9	negative	negative	thick	0	0	26-Oct-15	27-Oct-15	0.13018867	1	51	0
2124	2	25-Oct-15	16	44	155	No	Bengali	No	No	999	98	negative	13.5	negative	negative	thick	0	0	26-Oct-15	27-Oct-15	0.48222223	0	0	0
2231	2	26-Oct-15	15	36	153	No	Bengali	No	No	999	97	negative	13.2	negative	negative	thick	0	0	27-Oct-15	1-Nov-15	0.30984849	1	0	0
2117	2	25-Oct-15	50	46	146	No	Bengali	No	No	999	97.1	negative	12	negative	negative	thick	0	0	26-Oct-15	27-Oct-15	0.52083331	0	0	0
2238	2	26-Oct-15	18	54	155	No	Bengali	No	No	999	97.2	negative	13.3	negative	negative	thick	0	0	27-Oct-15	1-Nov-15	0.48721805	0	0	0
2103	1	25-Oct-15	8	16	115	No	Bengali	No	No	999	97	negative	13.7	negative	negative	thick	0	0	26-Oct-15	27-Oct-15	0.25401461	1	0	0
2235	1	26-Oct-15	15	46	169	No	Bengali	No	No	999	98	negative	14	negative	negative	thick	0	0	27-Oct-15	1-Nov-15	0.37285715	0	0	0
2229	2	26-Oct-15	15	43	146	No	Bengali	No	No	999	98	negative	12.3	negative	negative	thick	0	0	27-Oct-15	1-Nov-15	0.54308945	0	0	0
2208	2	26-Oct-15	25	44	148	No	Bengali	No	No	999	97	negative	6.5	negative	negative	thick	0	0	27-Oct-15	28-Oct-15	2.7876923	0	0	0
2204	2	26-Oct-15	40	30	144	No	Bengali	No	No	999	97.2	negative	12.3	negative	negative	thick	0	0	27-Oct-15	28-Oct-15	0.69268292	0	0	0
2111	2	25-Oct-15	45	40	150	No	Bengali	No	No	999	97	negative	8.5	negative	negative	thick	0	0	26-Oct-15	27-Oct-15	1.3223529	0	0	0
2113	2	25-Oct-15	15	44	151	No	Bengali	No	No	999	97	negative	13	negative	negative	thick	0	0	26-Oct-15	27-Oct-15	0.5253846	0	0	0
2135	1	25-Oct-15	11	22	131	No	Bengali	No	No	999	97	negative	12.1	negative	negative	thick	0	0	26-Oct-15	28-Oct-15	0.46776861	0	0	0
2105	2	25-Oct-15	45	50	146	No	Bengali	No	No	999	100.1	negative	13.5	negative	negative	thick	0	0	26-Oct-15	27-Oct-15	0.45259258	0	0	0
2221	2	26-Oct-15	18	45	151	No	Bengali	No	No	999	98	negative	14.7	negative	negative	thick	0	0	27-Oct-15	29-Oct-15	0.26190478	1	0	0
2108	2	25-Oct-15	40	54	155	No	Bengali	No	No	999	97.3	negative	13.8	negative	negative	thick	0	0	26-Oct-15	27-Oct-15	0.3057971	1	0	0
2218	2	26-Oct-15	14	35	149	No	Bengali	No	No	999	97	negative	12.9	negative	negative	thick	0	0	27-Oct-15	28-Oct-15	0.48837209	1	0	0
2224	2	26-Oct-15	11	26	137	No	Bengali	No	No	999	97	negative	13.8	negative	negative	thick	0	0	27-Oct-15	29-Oct-15	0.49492753	0	0	0
2126	2	25-Oct-15	40	47	160	No	Bengali	No	No	999	97	negative	12.3	negative	negative	thick	0	0	26-Oct-15	27-Oct-15	0.54146343	0	0	0
2211	1	26-Oct-15	15	52	166	No	Bengali	No	No	999	98	negative	13.6	negative	negative	thick	0	0	27-Oct-15	28-Oct-15	0.44852942	0	0	0
2213	2	26-Oct-15	11	28	141	No	Bengali	No	No	999	97.1	negative	12.7	negative	negative	thick	0	0	27-Oct-15	28-Oct-15	0.45984253	0	0	0
2209	2	26-Oct-15	24	41	152	No	Bengali	No	No	999	97.2	negative	12.7	negative	negative	thick	0	0	27-Oct-15	28-Oct-15	0.52913386	0	0	0
2214	2	26-Oct-15	9	16	117	No	Bengali	No	No	999	97.2	negative	9.3	negative	negative	thick	0	0	27-Oct-15	28-Oct-15	0.89462364	0	0	0
2240	2	26-Oct-15	28	62	163	No	Bengali	No	No	999	98	negative	13.9	negative	negative	thick	0	0	27-Oct-15	1-Nov-15	0.45827338	0	0	0
2233	1	26-Oct-15	15	52	169	No	Bengali	No	No	999	98	negative	14.7	negative	negative	thick	0	0	27-Oct-15	1-Nov-15	0.31904763	1	0	0
2205	1	26-Oct-15	14	46	163	No	Bengali	No	No	999	98	negative	13.8	negative	negative	thick	0	0	27-Oct-15	28-Oct-15	0.44492754	0	0	0
2141	2	25-Oct-15	35	68	155	No	Bengali	No	No	999	98.1	negative	14.9	negative	negative	thick	0	0	26-Oct-15	28-Oct-15	0.36979866	0	0	0
2219	2	26-Oct-15	43	70	160	No	Bengali	No	No	999	97.2	negative	13.7	negative	negative	thick	0	0	27-Oct-15	29-Oct-15	0.38394162	0	0	0
2102	2	25-Oct-15	30	46	143	No	Bengali	No	No	999	97.2	negative	13.8	negative	negative	thick	0	0	26-Oct-15	27-Oct-15	0.58550727	0	0	0
2106	1	25-Oct-15	10	23	127	No	Bengali	No	No	999	97	negative	14.1	negative	negative	thick	0	0	26-Oct-15	27-Oct-15	0.56028366	1	0	0
2138	2	25-Oct-15	10	27.01	131	No	Bengali	No	No	999	97	negative	13.8	negative	negative	thick	0	0	26-Oct-15	28-Oct-15	0.5289855	0	0	0
2227	2	26-Oct-15	10	29	135	No	Bengali	No	No	999	97	negative	13.2	negative	negative	thick	0	0	27-Oct-15	1-Nov-15	0.55151516	0	0	0
2154	2	25-Oct-15	30	49	141	No	Bengali	No	No	999	97.2	negative	13.2	negative	negative	thick	0	0	26-Oct-15	28-Oct-15	0.47954544	0	0	0
2246	2	26-Oct-15	20	42	146	No	Bengali	No	No	999	97.2	negative	13.3	negative	negative	thick	0	0	27-Oct-15	1-Nov-15		0	0	0
2107	1	25-Oct-15	8	18	121	No	Bengali	No	No	999	97	negative	13.5	negative	negative	thick	0	0	26-Oct-15	27-Oct-15	0.37481481	0	0	0
2202	2	26-Oct-15	56	50	155	No	Bengali	No	No	999	97.1	negative	12.6	negative	negative	thick	0	0	27-Oct-15	28-Oct-15	0.56904763	0	0	0
2244	1	26-Oct-15	58	57	164	No	Bengali	No	No	999	98	negative	13.2	negative	negative	thick	0	0	27-Oct-15	1-Nov-15	0.5090909	1	0	0
2153	1	25-Oct-15	45	67	168	No	Bengali	No	No	999	98	negative	15.4	negative	negative	thick	0	0	26-Oct-15	28-Oct-15	0.37337664	0	0	0
2215	2	26-Oct-15	12	35	155	No	Bengali	No	No	999	96.5	negative	13.3	negative	negative	thick	0	0	27-Oct-15	28-Oct-15	0.47518796	0	0	0
2245	2	26-Oct-15	18	55	156	No	Bengali	No	No	999	97	negative	11.6	negative	negative	thick	0	0	27-Oct-15	1-Nov-15	0.5198276	0	0	0
2104	1	25-Oct-15	18	45	168	No	Bengali	No	No	999	98	negative	13.7	negative	negative	thick	0	0	26-Oct-15	27-Oct-15	0.72189778	0	0	0
2210	2	26-Oct-15	22	42	157	No	Bengali	No	No	999	97.2	negative	12.4	negative	negative	thick	0	0	27-Oct-15	28-Oct-15	0.16612904	1	12	0
2239	2	26-Oct-15	28	40	150	No	Bengali	No	No	999	98	negative	10.7	negative	negative	thick	0	0	27-Oct-15	1-Nov-15	0.81401867	0	0	0
2143	1	25-Oct-15	55	63	157	No	Bengali	No	No	999	98	negative	13.7	negative	negative	thick	0	0	26-Oct-15	28-Oct-15	0	1	0	0
2121	2	25-Oct-15	17	40	150	No	Bengali	No	No	999	98.3	negative	13.5	negative	negative	thick	0	0	26-Oct-15	27-Oct-15	0.43333334	0	0	0
2116	2	25-Oct-15	30	50	152	No	Bengali	No	No	999	97	negative	12.3	negative	negative	thick	0	0	26-Oct-15	27-Oct-15	0.58943087	1	0	0
2151	2	25-Oct-15	32	35	148	No	Bengali	No	No	999	97.2	negative	11.8	negative	negative	thick	0	0	26-Oct-15	28-Oct-15	0.50847459	0	0	0
2146	1	25-Oct-15	42	48	162	No	Bengali	No	No	999	97	negative	15.9	negative	negative	thick	0	0	26-Oct-15	28-Oct-15	0.069182388	1	0	0
2133	1	25-Oct-15	12	26	138	No	Bengali	No	No	999	98	negative	11.9	negative	negative	thick	0	0	26-Oct-15	28-Oct-15	0.69831932	0	0	0
2122	2	25-Oct-15	10	25	131	No	Bengali	No	No	999	97	negative	14	negative	negative	thick	0	0	26-Oct-15	27-Oct-15	0.51999998	0	0	0
2212	2	26-Oct-15	9	20	130	No	Bengali	No	No	999	97.2	negative	12.2	negative	negative	thick	0	0	27-Oct-15	28-Oct-15	0.20655738	1	12	0
2225	2	26-Oct-15	12	36	144	No	Bengali	No	No	999	97	negative	13.9	negative	negative	thick	0	0	27-Oct-15	29-Oct-15	0.16546762	1	0	0
2114	1	25-Oct-15	16	61	173	No	Bengali	No	No	999	98	negative	15	negative	negative	thick	0	0	26-Oct-15	27-Oct-15	0.017999999	1	31	0
2230	2	26-Oct-15	11	30	143	No	Bengali	No	No	999	97	negative	12	negative	negative	thick	0	0	27-Oct-15	1-Nov-15	0.60416669	0	0	0
2242	2	26-Oct-15	12	36	150	No	Bengali	No	No	999	97	negative	12.7	negative	negative	thick	0	0	27-Oct-15	1-Nov-15	0.46535432	0	0	0
2112	2	25-Oct-15	74	48	147	No	Bengali	No	No	999	97	negative	14.2	negative	negative	thick	0	0	26-Oct-15	27-Oct-15	0.49154928	0	0	0
2234	1	26-Oct-15	12	35	144	No	Bengali	No	No	999	97	negative	13.5	negative	negative	thick	0	0	27-Oct-15	1-Nov-15	0.38740742	1	0	0
2109	2	25-Oct-15	50	51	153	No	Bengali	No	No	999	98	negative	14.5	negative	negative	thick	0	0	26-Oct-15	27-Oct-15	0.23034483	1	0	0
2130	2	25-Oct-15	30	66	148	No	Bengali	No	No	999	98	negative	11.9	negative	negative	thick	0	0	26-Oct-15	27-Oct-15	0.54285717	0	0	0
2123	2	25-Oct-15	50	45	147	No	Bengali	No	No	999	97	negative	13	negative	negative	thick	0	0	26-Oct-15	27-Oct-15	0.41999999	0	0	0
